# Supplementary material for: Single-Locus and Multi-Locus Genome-Wide Association Studies in the Genetic Dissection of Fiber Quality Traits in Upland Cotton (Gossypium hirsutum L.)
Source: Front Plant Sci. 2018 Aug 17;9:1083. doi: 10.3389/fpls.2018.01083 (PMC6109694; doi:10.3389/fpls.2018.01083)
Supplement: Supplementary Table S1 — Names and ecological sources of the 169 Upland cotton accessions. [file Table_1.XLS]

## Sheet: 1
Sequence number	Name	Ecological source
1	KK1543	Former Soviet Union
2	Heishanmian	Northern China
3	Xinluzao1	Northwestern China
4	Xinluzao2	Northwestern China
5	Xinluzao3	Northwestern China
6	Xinluzao4	Northwestern China
7	Xinluzao5	Northwestern China
8	Xinluzao6	Northwestern China
9	Xinluzao7	Northwestern China
10	Xinluzao8	Northwestern China
11	Xinluzao9	Northwestern China
12	Xinluzao10	Northwestern China
13	18-3	Northwestern China
14	Xinluzao11	Northwestern China
15	Xinluzao12	Northwestern China
16	Xinluzao13	Northwestern China
17	Xinluzao15	Northwestern China
18	Xinluzao16	Northwestern China
19	Xinluzao17	Northwestern China
20	Xinluzao18	Northwestern China
21	Xinluzao19	Northwestern China
22	Xinluzao20	Northwestern China
23	Xinluzao21	Northwestern China
24	Xinluzao22	Northwestern China
25	Xinluzao23	Northwestern China
26	Xinluzao24	Northwestern China
27	Xinluzao25	Northwestern China
28	Xinluzao26	Northwestern China
29	Xinluzao27	Northwestern China
30	Xinluzao28	Northwestern China
31	Xinluzao29	Northwestern China
32	Xinluzao30	Northwestern China
33	Xinluzao31	Northwestern China
34	Xinluzao32	Northwestern China
35	Xinluzao33	Northwestern China
36	Xinluzao34	Northwestern China
37	Xinluzao35	Northwestern China
38	Xinluzao36	Northwestern China
39	Xinluzao37	Northwestern China
40	Xinluzao38	Northwestern China
41	Xinluzao39	Northwestern China
42	Xinluzao40	Northwestern China
43	Xinluzao41	Northwestern China
44	Xinluzao42	Northwestern China
45	Xinluzao46	Northwestern China
46	Xinluzao47	Northwestern China
47	Xinluzao48	Northwestern China
48	Xinluzao49	Northwestern China
49	Xinluzao51	Northwestern China
50	Xi9	Yellow River
51	Xinluzhong36	Northwestern China
52	CRI8	Yellow River
53	CRI10	Yellow River
54	CRI12	Yellow River
55	CRI13	Yellow River
56	CRI14	Yellow River
57	CRI15	Yellow River
58	Zhong1707	Yellow River
59	CRI17	Yellow River
60	CRI18	Yellow River
61	CRI19	Yellow River
62	CRI20	Yellow River
63	CRI22	Yellow River
64	CRI23	Yellow River
65	CRI24	Yellow River
66	CRI25	Yellow River
67	CRI26	Yellow River
68	CRI27	Yellow River
69	CRI30	Yellow River
70	CRI31	Yellow River
71	CRI33	Yellow River
72	CRI34	Yellow River
73	CRI35	Yellow River
74	CRI36	Yellow River
75	CRI37	Yellow River
76	CRI40	Yellow River
77	CRI50	Yellow River
78	CRI58	Yellow River
79	CRI64	Yellow River
80	Zhongzhimian2	Yellow River
81	Liaomian4	Northern China
82	Liaomian5	Northern China
83	Liaomian7	Northern China
84	Liaomian8	Northern China
85	Liaomian10	Northern China
86	Liaomian16	Northern China
87	Liaomian18	Northern China
88	Liaomian19	Northern China
89	Liaomian23	Northern China
90	Baimian5	Yellow River
91	Yumian1	Yellow River
92	Yumian5	Yellow River
93	Yumian7	Yellow River
94	Yumian9	Yellow River
95	Yumian12	Yellow River
96	Yumian21	Yellow River
97	Lumian1	Yellow River
98	Lumian4	Yellow River
99	Lumian6	Yellow River
100	Lumian10	Yellow River
101	Lumianyan21	Yellow River
102	Lumianyan28	Yellow River
103	Lumianyan29	Yellow River
104	Shiyuan321	Yellow River
105	Fenwu195	Yellow River
106	Qianjiang9	Yangtze River
107	Xiangmian3	Yangtze River
108	Xiangmian10	Yangtze River
109	Yanmian48	Yangtze River
110	Jiangsumian1	Yangtze River
111	Sumian1	Yangtze River
112	Sumian6	Yangtze River
113	Sumian9	Yangtze River
114	Sumian10	Yangtze River
115	Sumian12	Yangtze River
116	Sumian16	Yangtze River
117	Xuzhou142	Yangtze River
118	Qiannong465	Yangtze River
119	Dongting1	Yangtze River
120	Xinqiu1	Yellow River
121	Simian2	Yangtze River
122	Simian3	Yangtze River
123	Simian4	Yangtze River
124	Chuanmian56	Yangtze River
125	Jinzhong169	Northern China
126	Jinzhong200	Northern China
127	Jinmian5(SX)	Northern China
128	Jinmian6	Northern China
129	Jinmian8	Northern China
130	Jinmian9	Northern China
131	Jinmian13	Yellow River
132	Jinmian14	Northern China
133	Jinmian24	Northern China
134	Jinmian29	Yellow River
135	Jinmian36	Yellow River
136	Jinmian45	Yellow River
137	Jinmian1	Northern China
138	Jinmian2	Northern China
139	Jinmian4	Northern China
140	Jinmian5	Northern China
141	Guoxinmian3	Yellow River
142	Jimian958	Yellow River
143	Jimian1	Yellow River
144	Jimian7	Yellow River
145	Jimian12	Yellow River
146	Ejing1	Yangtze River
147	Emian3	Yangtze River
148	Emian14	Yangtze River
149	Esha28	Yangtze River
150	Jing8891	Yangtze River
151	Daihongdai	Yangtze River
152	STV2B	USA
153	DPL15	USA
154	DPL16	USA
155	Shanmian4	Yellow River
156	Shan1155	Yellow River
157	Shan2365	Yellow River
158	Handan802	Yellow River
159	Handan885	Yellow River
160	Ganmian8	Yangtze River
161	Uganda3	Uganda
162	Lvzao254	Northwestern China
163	Shixuan87	Uzbekistan
164	Beishinuo	USA
165	99M4	USA
166	99M7	USA
167	99M8	USA
168	Lamagan77	Northwestern China
169	Baimian1	Yellow River
