# Supplementary material for: Single-Locus and Multi-Locus Genome-Wide Association Studies in the Genetic Dissection of Fiber Quality Traits in Upland Cotton (Gossypium hirsutum L.)
Source: Front Plant Sci. 2018 Aug 17;9:1083. doi: 10.3389/fpls.2018.01083 (PMC6109694; doi:10.3389/fpls.2018.01083)
Supplement: Supplementary Table S2 — Phenotypic values for the fiber quality traits of the 169 accessions in four environments. [file Table_2.XLS]

## Sheet: 1
Sequence number	FL1	FL2	FL3	FL4	FS1	FS2	FS3	FS4	FM1	FM2	FM3	FM4	FU1	FU2	FU3	FU4	FE1	FE2	FE3	FE4
1	23.175	22.43	24.15		23.8	23.5	23.4		4.96	5.44	4.57		79.5	81.3	85.2		7.35	6.9	5.8
2	26.89	27.99	29.08	29.05	26.35	29.1	27.9	28	3.665	3.38	3.39	3.475	81.65	84.5	84.55	84.2	6.95	6.7	6.6	6.5
3	26.215	27.85	28.26	27.74	26.7	29.5	27.4	27.3	4.675	4.04	4.76	4.37	82.85	82	82.55	83.15	6.95	6.7	6.7	6.4
4	28.535	28.73	28.88	30.26	30	29.6	27.65	29.95	4.22	4.56	3.055	4.24	84.3	84.1	83.05	84.05	6.65	6.7	6.45	6.25
5	28.93	29.2	28.655	30.325	29.2	31.6	26.7	29.9	4.765	4.81	3.175	3.885	82.7	85	83.15	83.85	6.55	6.7	6.35	6.25
6	25.92	27.81	28.63	27.56	26.25	28.7	26.7	29.6	4.395	4.39	3.66	3.86	81.35	85.3	88	84.3	6.85	6.7	6.6	6.3
7	27.51	26.7	29.45	29.38	26.2	28.1	27.4	29.2	4.33	5.11	3.48	3.73	82.2	84.1	86.1	86.9	7	6.6	6.6	6.5
8	28.815	28.16	29.805	29.725	31	29.3	29.1	32.7	4.935	4.97	4.335	3.99	85.2	83.4	85.8	85.4	6.45	6.7	6.75	6.2
9	27.58	29.26	29.365	29.175	25.35	27.4	28.05	28.7	4.795	4.55	4.295	3.855	82	84.8	84.6	84.25	6.95	6.6	6.65	6.35
10	27.98	27.59	29.365	28.79	27.25	29.7	28.55	29.05	5.16	4.64	3.885	4.02	83.3	84.2	85.05	84.75	6.75	6.7	6.5	6.5
11	28.365	29.36	29.45	28.46	30	31.4	29.35	30.8	4.94	4.76	4.27	4.025	84.5	85.5	85.65	84.6	6.55	6.7	6.7	6.35
12	27.075	28.54	29.175	28.595	26.8	29.6	27.4	28.3	5.09	5.08	4.525	4.83	83	86	85.9	85.4	6.75	6.7	6.75	6.35
13	27.285	28.78	28.36	29.17	26.6	29.5	27.35	30.2	5.225	5.33	4.565	4.31	84	86.6	85.55	85.9	6.75	6.7	6.65	6.3
14	26.525	26.44	27.325	27.005	27.95	29.6	27.15	27.85	5.45	5.26	4.75	4.91	82.1	84.5	84.75	84.2	6.6	6.7	6.55	6.45
15	27.62	27.88	29.31	27.775	26.75	27.9	26.8	27.1	4.685	5.27	3.995	4.345	82.6	85	84.2	83.8	6.75	6.7	6.7	6.45
16	27.995	29.11	30.545	30.08	29.8	32.3	29.6	30.5	4.92	4.97	4.5	4.22	83.3	85.9	85.9	85.8	6.5	6.7	7	6.3
17	27.605	28.55	29.005	29.12	29.2	29.2	28.15	27.75	5.795	5.28	4.56	4.145	84.05	84.8	85.3	83.2	6.55	6.7	6.65	6.55
18	29.365	28.77	32.29	30.79	28.8	27.9	31.85	30.4	4.935	4.72	4.125	3.79	83.2	85.4	86	84.7	6.4	6.7	6.95	6.25
19	26.645	28.21	27.35	26.97	27.4	29.2	27.95	28.8	5.14	4.69	4.56	4.76	81.55	85.2	84.35	84.05	6.65	6.7	6.75	6.35
20	27.75	28.69	27.835	29.045	28.95	29.8	28.15	30	5.13	5.45	4.805	4.485	83.15	85.6	84.35	84.25	6.6	6.7	6.55	6.3
21	26.595	28.43	28.6	29.6	30.15	35	30.8	31.1	5.03	4.64	4.265	4.935	82.75	84.9	86.25	84.15	6.5	6.7	6.9	6.15
22	30.95	29.93	32.715	29.995	35.15	37.3	34.3	33.7	4.685	4.54	3.475	4.61	84.75	84.7	86.9	84.55	6.1	6.8	7.25	6.2
23	27.915	28.45	30.17	28.94	29.1	29.1	30.25	29.2	5.195	5.01	4.27	2.96	83.85	87.4	87.65	84.15	6.55	6.7	6.9	6.35
24	30.645	31.68	32.1	30.695	31.8	34.3	29.2	30.6	4.68	4.74	3.53	2.905	85.55	85.7	84.9	82.6	6.4	6.8	6.75	6.4
25	30.325	29.14	33.13	31.69	36.55	34.6	32.45	39.9	4.335	4.29	2.955	3.69	85	85.1	85.5	84.9	6.15	6.7	6.95	6.1
26	30.855	30.83	31.945	29.67	36.15	37.6	32.9	32.7	4.215	3.89	3.585	4.18	85.4	86.2	85.95	84.8	6.15	6.8	7	6.2
27	30.96	33.06	31.91	30.77	34.75	34.8	32.55	35.05	4.865	5.32	4.32	4.515	86.15	86	87.3	85.05	6	6.9	7.2	5.95
28	27.915	30.95	29.68	28.96	30	36.6	28.95	30.05	4.67	4.83	4.505	3.86	83.1	86.9	85.15	83.95	6.6	6.8	6.9	6.3
29	29.09	30.29	31.495	31.305	30.3	33.9	31.25	31.85	5.11	4.88	3.89	4.315	85.35	85	86.65	85.2	6.45	6.8	7.05	6.2
30	30.44	31.12	32.53	32.995	35.8	37.2	34.25	37.95	3.865	4.67	3.12	3.785	83.65	86.3	86.3	85.95	6.25	6.8	7.05	5.95
31	27.635	28.21	29.45	29.46	29.55	31.5	29.9	33.05	5.305	5.29	4.58	4.28	84.55	85.8	86.7	86.75	6.4	6.7	7	6.15
32	29.27	30.23	30.59	32.43	33.55	35.7	32	35.4	4.675	4.48	3.39	4.38	84.25	85.8	85.15	87.8	6.4	6.8	6.75	5.8
33	29.895	29.81	32.11	32.83	37.8	36.2	32.75	37.25	3.9	4.35	3.395	3.135	82.3	85.5	85.1	85.1	6.15	6.7	7	6.1
34	27.03	27.91	29.79	30.355	29.2	29.8	28.65	30.55	5.29	4.85	4.345	3.965	84.65	84.7	85.9	85.55	6.4	6.7	6.95	6.2
35	27.945	29.5	29.14	30.49	30.7	33.6	30.9	31	5.375	5.2	4.175	4.475	83.7	86.9	85.9	85.6	6.25	6.8	6.95	6.05
36	26.925	28.65	28.285	28.385	29.7	30.8	28.2	29.8	4.875	4.8	4.5	4.755	83.5	86.8	86.4	85.5	6.55	6.7	6.7	6.25
37	28.24	28.26	30.39	29.72	32.55	30.6	31.3	30.4	5.68	5.6	4.555	3.12	85.55	85.6	86	85.5	6.1	6.7	7.25	6.4
38	27.16	28.04	29.085	28.11	28.7	30.8	28.3	32.3	5.135	4.9	4.38	4.48	82.25	85.3	85.75	84.8	6.7	6.7	6.8	6.3
39	26.88	28.72	28.795	28.96	30.2	30.3	29.55	29.15	5.33	5.28	3.65	4.22	82.8	85.5	84.8	84.65	6.5	6.7	6.85	6.35
40	29.12	28.72	30.415	29.545	34.2	35.5	32.3	32.2	5.02	5.06	3.67	4.19	83.3	83.9	85.35	85.15	6.1	6.8	7.3	6.1
41	30.915	29.24	32.18	31.57	37.8	38.7	32.25	35.6	4.155	3.94	3.04	3.475	84.4	84.7	86.35	85.1	6.05	6.8	6.95	6.15
42	26.98	27.5	27.755	27.445	28.5	28.3	27.9	27.15	5.47	4.97	4.52	4.295	83.7	85.1	86.85	83.8	6.4	6.7	6.8	6.4
43	28.84	29.35	29.26	28.69	28.7	32.7	27.2	28.6	5.47	4.81	4.24	4.525	84.75	85.7	85.65	84	6.4	6.8	6.8	6.3
44	27.415	27.75	28.46	29.81	28.15	29.3	28.15	31.5	5.255	5.21	4.64	4.51	85.3	86.7	86.1	86.1	6.45	6.7	6.85	6.3
45	28.96	28.5	30.075	29.595	30.95	31.8	30.05	29.35	4.955	4.65	4.175	4.35	85.05	85.2	86.3	83.9	6.4	6.7	6.85	6.25
46	31.315	32.12	32.635	30.48	33.75	35.5	31.85	31.7	4.725	5.19	4.15	4.245	84.65	85.7	85.8	85.2	6.1	6.8	7.2	6.25
47	25.89	26.72	28.715	28.035	26.75	27	27.9	28.55	4.885	5.2	4.295	4.515	82.1	83.9	85.2	84.65	6.7	6.7	6.9	6.35
48	28.495	30.58	31.04	30.235	30.1	36.3	31.3	32.4	5.275	4.96	4.1	4.275	85.85	85.7	85.95	86.35	6.45	6.8	6.95	6.1
49	26.8	28.69	29.235	29.11	27.8	30.8	29.5	31.25	5.155	4.78	4.3	4.425	83.8	86.4	86.4	86.25	6.7	6.7	7	6.1
50	28.42	29.22	30.135	29.76	32.8	34	30.85	31.5	4.46	4.23	4.01	4.67	83.25	85.2	86.9	87.4	6.2	6.7	7	6.3
51	27.64	29.15	28.59	27.995	26.95	31.3	28.2	28.95	5.495	5.44	4.875	4.15	83.85	86	86.3	85.4	6.6	6.7	6.85	6.25
52	27.845	27.65	27.035	26.31	26.1	27.2	26.15	25.05	5.02	5.69	3.775	3.97	83.9	85.7	84.95	82.6	6.65	6.7	6.45	6.7
53	26.655	27.71	26.825	28.41	26.45	28.3	25.45	30.2	4.35	4.51	3.445	3.59	82.7	83.1	83.1	84.1	6.9	6.7	6.35	6.4
54	28.275	28.53	28.895	28.78	27.05	29.9	27.6	31.05	5.04	5.39	4.135	3.925	84.55	85.8	85.5	85.35	6.7	6.7	6.7	6.25
55	25.34	27.77	27.195	27.095	25.7	29.8	27.15	28.5	4.675	5.13	4.37	4.215	84.9	85.2	85.5	85.1	6.75	6.7	6.75	6.4
56	25.515	27.39	26.625	26.665	24.7	27.3	26.2	26.3	5.34	4.86	3.7	4.16	82.4	84.1	84.35	85.3	6.95	6.6	6.35	6.55
57	27.575	28.29	28.27	28.655	26.45	29.7	28.25	26.9	5.21	5.22	3.815	4.315	84.2	86.2	85.15	85.4	6.65	6.7	6.95	6.45
58	27.87	29	29.67	28.6	28.75	31.3	29.1	28.65	5.065	4.32	4.03	4.145	84	85.8	86.1	85.7	6.7	6.7	6.8	6.4
59	28.54	29.25	28.855	28.71	30.25	30.4	27.85	29.4	4.875	5.05	4.24	3.81	83.9	84.9	85.15	86.9	6.45	6.7	6.6	6.4
60	29.485	31.69	30.31	29.67	29.7	32.7	29.45	30.3	4.67	4.12	3.995	4.285	84	84.4	84	86.05	6.45	6.8	7.05	6.1
61	28.19	30.55	27.535	28.06	29.5	34.1	26.5	28.3	5.35	4.59	4.39	4.265	83.5	84.2	83.1	83.95	6.6	6.8	6.45	6.5
62	28.87	30.21	29.545	29.13	27.5	33.1	29.05	27.5	4.67	4.15	3.495	4	82.8	84.7	84.65	85.2	6.5	6.7	6.8	6.45
63	29.18	29.81	29.52	28.96	28.05	30	27.45	27.75	5.245	4.74	4.515	3.755	86	86.7	84.7	84.75	6.3	6.7	6.8	6.4
64	27.025	28.55	27.73	26.77	28.8	30	26.45	28.05	5.245	5.36	4.015	4.525	83.75	84.8	85.1	84.35	6.65	6.7	6.35	6.6
65	27.445	28.47	27.635	29.445	27.1	30.6	28.15	29.05	5.155	4.09	3.59	3.69	83.15	84.1	85.75	85.4	6.65	6.7	6.7	6.45
66	26.765	27.54	27.42	27.415	25.4	27.3	26.8	27.6	5.255	5.56	3.705	4.79	83.2	84	83.7	85.6	6.7	6.7	6.65	6.3
67	27.805	27.81	28.465	29.73	26.15	29.3	28.2	29.3	4.92	4.63	3.66	4.335	84.8	85.8	85.9	84.2	6.85	6.7	6.7	6.25
68	27.925	28.21	28.68	27.955	29.85	29.8	27.2	28.6	4.675	4.73	3.685	4.5	82.7	86.3	84.45	83.85	6.6	6.7	6.7	6.35
69	25.45	27.13	26.77	26.01	24.65	27.3	26.75	28.1	5.995	4.24	4.07	4.15	81.5	83.2	83.75	83.5	6.85	6.6	6.7	6.55
70	28.265	29.03	28.53	28.95	25.7	30.9	27.85	28.1	5.66	4.48	3.865	4.555	84.3	84.6	85.75	85.05	6.7	6.7	6.75	6.25
71	27.725	26.96	28.96	28.99	27.95	29.5	27.3	30.45	4.945	4.68	3.285	4.005	83.6	84.3	83.85	84.45	6.65	6.6	6.55	6.4
72	27.555	26.69	28.315	27.83	27.35	28.1	27.75	27.7	5.73	5.79	3.92	4.885	83.35	83.4	84.5	85.4	6.6	6.6	6.55	6.45
73	28.9	28.1	30.025	28.875	28.6	29.6	28.1	29.7	5.26	5.3	3.96	4.145	83.2	84.2	85.15	85.5	6.45	6.7	6.8	6.35
74	28.16	27.86	29.565	29.18	27.9	31.8	29.25	29.8	4.875	4.57	4.12	3.92	84.45	83.5	85.9	85.3	6.6	6.7	7.05	6.3
75	25.735	28.3	27.35	28.31	25.45	31.2	27.6	27.9	5.55	4.97	4.335	4.24	80.65	85.3	84.7	86.1	7	6.7	6.7	6.4
76	29.38	30.23	30.33	28.81	29.9	30.6	30.95	31.25	5.245	5.28	4.595	4.175	84.9	85.6	87.5	86.05	6.25	6.7	7.2	6.3
77	29.565	29.66	29.075	29.29	26.35	29.7	27.05	28.7	5.215	4.94	3.755	4.29	83.55	85.4	86	85.85	6.5	6.7	6.8	6.2
78	27.92	29.84	29.83	29.565	27.5	34.1	28	29.15	5.45	3.95	4.375	4.485	82.35	85.8	86.4	85.95	6.5	6.8	7.1	6.2
79	30.735	30.54	29.99	30.48	28.35	30.7	26.75	28.8	4.625	4.57	3.145	3.97	81.5	83.4	84.9	85.15	6.4	6.7	6.9	6.2
80	28.445	28.2	29.24	30.29	29	28.4	28.6	30.5	5.65	5.07	4.635	4.44	84.55	84.6	87	86.1	6.35	6.7	6.95	6.1
81	27.835	29.39	30.205	29.22	27.2	28.6	27.4	26.95	5	5.25	4.335	4.475	83.45	85	85.85	84.95	6.65	6.7	7.05	6.25
82	27.59	28.41	30.075	29.34	27.25	27.9	27.55	28.9	5.345	5.38	3.77	4.43	83.05	84.7	85.9	85.55	6.45	6.7	7.15	6.05
83	28.01	28.72	29.62	30.545	28.4	33.9	27.4	31.6	4.66	4.49	3.81	3.625	82.1	85.9	85.75	86.3	6.5	6.7	6.95	5.95
84	29.875	29.57	30.885	29.5	30.7	31.1	28.3	30.8	4.585	4.44	3.02	4.255	85.35	84.9	86.65	86.15	6.2	6.7	6.85	6.05
85	27.525	28.95	28.19	28.61	28.9	30.6	27.05	27.75	4.915	4.8	4.05	4.09	82.65	84.5	85.45	84.7	6.55	6.7	6.6	6.25
86	26.26	29.19	29.145	27.835	25.1	29.9	27.35	30.95	4.865	4.83	3.87	3.92	83.2	86.3	85.35	84.05	7	6.7	6.65	6.35
87	27.775	29.53	28.42	28.815	27.65	31.2	27.35	28	4.93	5.08	4.17	3.835	82	85.7	85.3	83.4	6.65	6.7	6.65	6.3
88	26.85	28.89	28.8	27.94	24.7	29.8	26.55	28.05	5.455	5.19	3.345	4.16	82	85.3	84.6	84.35	6.85	6.7	6.5	6.3
89	27.595	27.99	26.66	26.975	27.5	26.9	25.65	26.7	5.39	5.06	3.3	4.385	82.5	84.3	83.2	84.3	6.7	6.6	6.15	6.6
90	29.15	29.85	30.425	29.385	30.45	30.2	29.2	30.25	5.115	5.22	3.995	4.16	84	87.6	87.05	85.1	6.25	6.7	6.95	6.25
91	27.61	29.08	29.87	27.995	26.55	30.1	28.5	26.55	5.23	4.73	3.63	4.345	83.5	84.3	85.45	84.55	6.65	6.7	6.9	6.4
92	27.225	29.76	29.93	28.66	27.25	30.7	27.75	28.8	5.48	4.92	3.85	4.76	82.9	83.3	85.2	85.3	6.55	6.7	6.9	6.2
93	26.885	29.35	28.64	28.37	24.5	31.7	27.15	28.4	5.16	4.82	4.21	4.19	81.55	83.9	84.8	86.15	7	6.7	6.65	6.35
94	28.1	29.73	30.095	29.74	28.25	29.5	28.6	28.8	5.41	4.82	4.085	4.605	84.3	87	85.05	84.25	6.35	6.7	7	6.15
95	27.26	28.37	27.47	29.24	24.7	29.9	27.05	29.05	4.77	5.11	3.845	4.435	83	83.9	85.75	84.8	7.1	6.7	6.8	6.3
96	26.88	27.71	27.34	27.29	27.85	29	27.2	27.9	5.435	5.5	4.155	4.68	81.75	85.8	85.95	85.5	6.45	6.7	6.75	6.35
97	27.36	28.49	27.92	27.52	26.05	28	26.55	26.15	5.48	5.62	3.49	4.245	83.55	84.8	84.3	83.6	6.35	6.7	6.9	6.4
98	27.42	28.31	29.23	29.59	26.1	30.6	27.8	28.1	5.35	4.9	3.495	4.055	83.1	84.7	83.85	84.85	6.6	6.7	6.9	6.2
99	27.86	27.99	29.81	28.93	26.45	30.6	28.6	29.7	5.31	4.98	3.845	3.85	82.7	85.6	84.95	83.5	6.55	6.7	6.95	6.2
100	29.14	29.94	30.27	28.16	27.6	29.9	27.95	27.5	5.005	5.1	3.87	3.87	82.8	84.7	85.3	84.2	6.45	6.8	7.25	6.4
101	28.77	29.08	29.12	28.9	26.8	29.7	27.65	27.85	5.395	5.56	4.1	4.135	84.05	86.1	85.45	85.2	6.45	6.7	6.9	6.4
102	27.595	29.01	29.25	28.18	27.1	28.5	27.3	27	5.685	5.19	4.685	4.42	82.95	85.8	86.2	84.1	6.65	6.7	6.85	6.4
103	29.91	28.27	29.06	29.125	29.35	29.7	28.4	28.25	5.395	5.72	4.325	4.495	83.95	85.9	85.65	83.35	6.15	6.7	6.95	6.35
104	28.77	30.07	28.8	29.47	27.1	29.8	27.1	29.25	5.12	5.06	3.37	3.965	82.6	84.2	85.85	85	6.4	6.8	6.8	6.15
105	26.245	27.97	27.77	27.6	25.75	29.6	26.5	26.5	5.415	5.64	4.67	4.34	82.35	84.8	84.8	83.95	6.65	6.7	6.75	6.5
106	27.3	26.8	28.25	30.11	26.2	26.6	26.35	29.7	4.56	5.18	3.045	4.29	81.8	83.3	83.4	83.9	6.8	6.6	6.3	6.3
107	26.775	27.08	27.605	29.93	28.4	31.2	28.45	31.7	5.45	5.64	3.31	4.815	83.75	82.9	85.2	84.85	6.7	6.7	6.5	6.2
108	27.09	26.71	28.31	27.92	25.45	25.1	25.55	26.9	5.395	5.56	3.33	4.11	82.4	82.2	83.9	82.9	6.85	6.6	6.45	6.55
109	26.43	28.49	27.365	28.025	25.2	28.8	25.25	27.55	5.575	5.42	3.115	3.63	82.7	83	83.2	83.3	6.8	6.7	6.55	6.5
110	28.585	28.31	28.39	29.485	27.2	27.9	27.25	30.25	5.335	4.99	3.305	4.105	83.45	84.3	82.6	85.25	6.55	6.7	6.5	6.35
111	27.925	27.22	30.525	29.71	28.5	26	29.35	32.95	5.58	5.34	3.975	4.35	84.65	84.2	84.55	84.25	6.45	6.6	6.85	6.2
112	26.66	27.79	27.815	27.76	25.5	28.6	26.3	28.05	4.97	4.73	4.77	4.465	83.35	84.5	85.2	83.9	6.75	6.7	6.65	6.4
113	27.415	27.79	29.68	28.09	25.95	26.7	27.7	26.7	4.845	5.22	3.625	3.805	81.75	82.9	84.25	81.7	6.8	6.6	6.8	6.6
114	26.395	25.76	28.69	27.805	25.05	23.9	27.25	26.85	5.32	5.32	3.175	3.725	82.55	85.3	83.55	84.2	6.85	6.6	6.75	6.5
115	25.98	25.21	27.375	27.69	25.55	23.6	26.85	25.85	4.845	4.74	3.935	4.15	81.65	84.1	85.6	83.2	6.75	6.5	6.7	6.5
116	26.89	29.09	29.515	27.935	25.5	31.1	27	27.75	5.235	5.13	4.42	4.335	83.2	85.5	85.2	83.65	6.5	6.8	7.15	6.45
117	26.95	28.26	29.37	29.155	26.45	30.1	27.8	28.8	5.42	5.09	3.45	4.505	82.6	85.6	85.25	84.4	6.7	6.7	6.85	6.2
118	26.185	27.1	28.235	27.615	25.7	28	26.25	27.6	5.28	5.18	3.925	4.17	81.95	84.8	83.65	83.95	7	6.7	6.4	6.55
119	27.245	28.06	29.605	28.785	26.7	27.5	25.95	31	5.51	5.52	2.175	3.59	82.35	85.3	81.65	83.4	6.55	6.7	6.65	6.3
120	27.995	29.05	30.55	29.175	27.2	29.4	29.1	28.1	5.325	5.36	4.38	4.09	84.55	85.2	87.5	84.9	6.4	6.7	7.2	6.3
121	27.43	29	28.825	28.48	25.8	28.7	26.55	28.3	5.665	5.53	3.71	4.3	84.4	84.7	84.25	85.4	6.55	6.7	6.8	6.3
122	26.44	27.05	27.365	27.84	25.8	29.2	26.85	27.9	5.745	5.66	4.625	4.36	81.75	87.1	85.2	83.65	6.75	6.7	6.6	6.35
123	28.53	28.68	29.065	30.49	27.85	28.9	26.85	30.8	5.115	5.51	3.58	4.22	83.1	86.7	84.5	85.45	6.4	6.7	6.7	6.1
124	26.765	26.65	30.13	29.99	25.15	25.9	27.15	31.6	5.445	5.63	3.665	4.275	82.75	82.6	84.05	85.4	6.9	6.6	6.7	6.1
125	28.995	28.26	30.01	28.73	26.7	29.3	28	27.55	4.525	4.74	3.175	3.575	83.25	84.6	84.1	84.75	6.6	6.7	6.9	6.5
126	26.95	27.42	28.655	28.905	25.3	25.2	27.3	29.5	4.965	5.09	3.52	3.685	82.55	85.8	85.25	84.65	6.7	6.7	6.8	6.35
127	26.44	27.31	29.08	29.005	26.45	29	27.2	32.3	5.145	4.46	3.215	4.625	83	84.6	83.15	85.35	6.9	6.6	6.8	6.2
128	25.495	26.68	26.725	27.175	25.65	27.8	26.65	26.45	5.295	5.29	4.37	4.285	80.85	85.1	84.55	83.25	7	6.6	6.7	6.55
129	27.015	26.79	28.8	28.745	28	30.1	27.8	30	5.315	5.2	4.545	4.415	84.3	85.7	86.7	83.95	6.7	6.7	6.75	6.2
130	28.435	27.34	28.7	28.535	27.1	27.1	28.8	27.9	4.545	4.47	4.305	4.05	84.35	85.9	85.9	84.1	6.6	6.6	6.85	6.45
131	25.22	26.74	27.445	29	24.9	28	26.7	29.95	5.795	5.74	4.835	4.06	81.15	84.9	83.9	84.65	6.95	6.7	6.6	6.4
132	27.545	28.71	28.85	28.45	28.05	28.7	27.6	29.55	4.075	4.81	3.215	3.835	81.25	84.5	85	83.7	6.7	6.7	6.65	6.25
133	26.72	26.61	27.93	28.05	25.8	25.7	27.8	27	5.46	5	3.7	4.655	82.4	84.9	85.15	83.45	6.8	6.6	6.8	6.4
134	27.685	27.28	27.745	29.115	26	29.1	26.7	27.8	5.095	5.14	4.33	3.915	83	83.7	83.85	84.15	6.8	6.7	6.8	6.25
135	28.36	27.93	29.355	29.505	27.5	28.3	28.25	30.55	5.675	5.68	3.525	4.455	84.4	85.3	85.6	85.5	6.45	6.7	7.05	6.1
136	28.045	29.13	30.16	29.26	28	29.8	28.5	28.5	5.14	5.25	4.425	4.41	83.65	85	85.95	86.4	6.55	6.7	7	6.2
137	30.22	27.75	29.05	27.98	29.4	29.8	28.1	28.7	5.47	5.32	4.32	4.42	81.5	86.2	85.3	83.8	6.3	6.7	6.65	6.4
138	25.56	22.58	25.655	28.54	26.6	23.6	26.45	28	5.16	5.32	3.855	4.165	79.5	81.2	84.25	83.15	6.7	6.9	6.45	6.35
139	29.79	29.62	30	29.735	30.05	30.9	26.25	30.85	4.335	4.4	2.61	3.815	82.5	84.9	83.95	84.7	6.45	6.7	6.7	6.25
140	28.145	27.3	27.885	28.64	28.35	27.3	26.15	28.65	5.275	4.77	3.64	3.935	82.85	84.9	83.5	83.2	6.6	6.6	6.35	6.5
141	28.325	27.96	30.07	28.66	27.7	29.4	29.3	28.75	5.55	5.61	4.155	4.805	81.8	85.6	85.9	84.85	6.5	6.7	6.85	6.2
142	28.255	28.02	29.945	30.29	28	28.5	28.1	30.6	5.745	5.84	4.255	4.97	83.05	85.4	84.65	83.2	6.5	6.7	6.9	6.1
143	28.635	29.07	29.665	29.365	27.45	30.3	27.35	28.7	4.685	4.91	4.16	4.255	82.5	84.5	85.6	83.95	6.65	6.7	6.75	6.35
144	28.485	28.34	28.935	28.665	27.75	27.4	26.4	26.8	4.015	4.51	3.34	3.52	81.8	85	82.5	83.8	6.6	6.7	6.7	6.5
145	28.83	29.51	29.195	29.75	29.4	31	28.7	29.65	5.095	4.73	3.79	4.385	83.6	87.7	85.4	84.6	6.3	6.8	7.1	6.1
146	27.145	28.12	29.065	29.345	25.65	30.1	28.45	30.9	5.055	5.13	3.505	3.735	81.85	85.5	84.65	84.55	6.9	6.7	6.9	6.2
147	28.29	28.83	28.48	29.88	26.25	29.8	27.1	30.95	4.735	4.47	3.84	3.86	82.95	86	84.8	85.2	6.7	6.7	6.7	6.15
148	27.435	27.15	28.6	29.065	27.4	27.9	27.05	29.7	5.58	4.89	3.48	4.225	81.9	84.8	82.75	85.2	6.65	6.6	6.5	6.25
149	26.375	27.13	29.125	28.79	24.85	28.1	27.05	27.2	5.53	4.81	3.915	4.085	83.9	87.2	82.65	83.65	6.6	6.7	7.05	6.25
150	26.32	26.75	27.555	28.26	24.9	28.9	27.45	29.65	5.54	5.65	3.87	4.005	83.9	85	84.5	83.1	6.9	6.7	6.65	6.3
151	28.845	29.42	30.555	30.785	28.7	31.8	29.55	30.7	4.59	4.13	4.53	4.08	83.75	85.3	84.95	83.9	6.6	6.7	7	6.2
152	28.16	27.25	28.78	29.24	26	25.7	25.8	30.4	5.55	5.49	5.37	4.065	82.8	84	85.8	84	6.7	6.6	6.65	6.3
153	26.695	27.4	28.29	30.005	25.7	27.9	26.2	29	5.595	5.41	4.22	4.805	84	86.1	84.35	82.75	6.65	6.7	7	6.1
154	27.96	29.01	28.45	29.055	30	30.3	26.7	28.75	4.575	4.37	3.615	3.85	84.2	85	83.9	84.1	6.55	6.7	6.85	6.25
155	27.205	29.14	30.05	29.52	27.5	30.5	27.85	29.8	4.94	5.06	4.05	3.975	83.95	86.1	85.25	85.1	6.5	6.8	7	6.25
156	27.87	27.26	28.885	30.295	26.15	28.9	28.15	28.95	5.24	5.21	4.1	3.92	85.1	85.5	85.4	84.6	6.75	6.7	6.65	6.35
157	27.6	29.47	29.87	30.51	29.95	32	29.95	34	5.275	4.95	4.075	4.085	84.2	86.6	85.4	86.3	6.45	6.7	6.85	6.1
158	26.8	29.11	28.95	29.49	29	30.7	29.45	31.65	5.425	5.12	4.37	4.15	83.15	82.9	85.8	84.1	6.55	6.7	6.95	6.15
159	29.18	28.55	30.905	30.81	27.8	29.2	28.35	32.6	5.045	5.04	3.96	4.3	85.25	85.7	85.45	85.9	6.4	6.7	6.95	6.15
160	30.13	30.58	31.525	29.42	27.4	30.7	28.2	28	4.34	4.91	3.78	3.795	83.45	86.1	84.65	82.95	6.4	6.8	7.15	6.35
161	30.835	30.12	31.965	30.8	30.95	37	28.1	30.95	3.93	3.79	2.555	3.69	84.3	85.4	83.75	84.65	6.3	6.7	6.85	6.25
162	27.68	29.51	29.405	30.755	32.55	33.5	27.2	32.35	4.365	4.94	4.265	4.23	84.55	86	85.85	85.1	6.35	6.8	7	6.05
163	27.4	28.23	28.455	29.34	27.65	29.2	27.9	30.1	4.175	4.57	3.755	4.105	82.95	84.3	84.3	84.3	6.6	6.7	6.75	6.1
164	30.775	30	31.695	31.14	32.7	35.3	33	34.4	4.635	4.78	3.675	3.61	83.8	86.1	85.05	83.1	6.2	6.8	7.1	6.2
165	29.38	29.56	30.26	31.595	33.65	36.2	30.75	34.2	4.185	3.88	3.415	4.055	83.85	85.9	85.35	85.05	6.25	6.8	6.85	5.95
166	31.195	30.25	33.935	32.29	31.7	33.1	31.5	32.55	4.62	5.29	3.11	3.59	82.1	86.7	85.7	84.8	6.2	6.8	7.25	6.1
167	28.775	30.07	31.49	29.885	28.6	31.8	30.15	29.85	4.855	4.7	3.57	4.125	82.4	87.4	85.45	84.05	6.4	6.8	7.2	6.2
168	26.855	27.45	27.83	28.4	25.15	27	27.55	28.4	4.7	4.71	3.72	4.265	81.65	85.1	84.9	83.3	6.7	6.7	6.8	6.15
169	28.1	29.03	29.705	29	27.7	30.1	28.9	31.1	5.665	5.39	4.31	4.47	83.3	84	86.45	86.1	6.35	6.7	7.1	6.05
