# Supplementary material for: Single-Locus and Multi-Locus Genome-Wide Association Studies in the Genetic Dissection of Fiber Quality Traits in Upland Cotton (Gossypium hirsutum L.)
Source: Front Plant Sci. 2018 Aug 17;9:1083. doi: 10.3389/fpls.2018.01083 (PMC6109694; doi:10.3389/fpls.2018.01083)
Supplement: Supplementary Table S3 — All 342 QTNs for fiber quality traits detected using the values of individual environments (including BLUP) and the six models. [file Table_3.XLS]

## Sheet: 1
Trait	SNP	Position	Alleles	Chr.	Single-locus GWAS			Env.	Multi-locus GWAS			Env.
					-log10P	R2 (%)	Model		LOD	R2 (%)	Model
FL	TM119	2771681	[T/C]	A1					3.36-4.06	7.81-10.32	mrMLM, ISIS EM-BLASSO	E1
FL	TM3874	2784240	[T/G]	A2					3.6736	8.0064	ISIS EM-BLASSO	E1
FL	TM3875	2787058	[A/G]	A2					5.8822	7.6837	ISIS EM-BLASSO	Blup
FL	TM3930	3420685	[T/C]	A2					5.62-6.50	10.18-11.20	mrMLM, ISIS EM-BLASSO	E1
FL	TM4397	13758183	[A/G]	A2					6.62-8.35	7.49-10.46	FASTmrEMMA, mrMLM, ISIS EM-BLASSO	E2
FL	TM7795	88832044	[A/G]	A3					4.8987	4.9882	ISIS EM-BLASSO	E3
FL	TM9527	43749691	[A/G]	A4					3.0687	5.299	ISIS EM-BLASSO	Blup
FL	TM10319	5874999	[A/C]	A5					3.25-3.26	7.01-10.98	mrMLM, ISIS EM-BLASSO	E1
FL	TM10453	8801892	[A/G]	A5					4.69-6.05	5.66-10.2	mrMLM, ISIS EM-BLASSO	E1, E2
FL	TM10454	8829389	[T/C]	A5					6.70-7.87	9.33-9.56	ISIS EM-BLASSO	E3, Blup
FL	TM10976	21365948	[A/G]	A5					4.55-4.71	17.78-23.57	mrMLM, ISIS EM-BLASSO	E4
FL	TM11317	28285041	[A/G]	A5					3.5136	4.3682	FASTmrEMMA	E3
FL	TM13456	90563561	[A/G]	A5					3.4404	13.1286	ISIS EM-BLASSO	E4
FL	TM10103	3462099	[T/G]	A5	5.10-5.41	12.02-13.71	G	E2, E3, Blup
FL	TM10107	3488471	[A/G]	A5	4.82-6.71	14.02-16.67	G, C, M	E2, E3, Blup
FL	TM10110	3505884	[C/G]	A5	5.09-5.42	11.76-13.47	G	E2, E3, Blup
FL	TM10764	15474110	[A/G]	A5	4.85078	14.688	C, M	Blup
FL	TM18271	99455219	[T/C]	A6					3,79-6.14	5.47-6.56	FASTmrEMMA, ISIS EM-BLASSO	E3
FL	TM19208	14663920	[T/G]	A7					3.17-3.92	13.87-14.71	mrMLM, ISIS EM-BLASSO	E2
FL	TM19269	15151785	[T/C]	A7					3.4931	5.5214	FASTmrEMMA	E2
FL	TM19651	23562859	[A/G]	A7					3.1401	9.1599	ISIS EM-BLASSO	E3
FL	TM20658	63209379	[T/C]	A7					7.602	8.1622	ISIS EM-BLASSO	E3
FL	TM20660	63333711	[A/G]	A7					3.4191	5.0717	FASTmrEMMA	E3
FL	TM18699	5801970	[T/C]	A7	5.45346	15.161	G	E2
FL	TM20068	27678658	[A/G]	A7	5.10902	12.949	G	E2
FL	TM27227	60265814	[A/G]	A8					3.73-3.78	11.70-12.84	ISIS EM-BLASSO	E3,E4
FL	TM28899	77587957	[A/G]	A8					5.06-6.10	10.45-15.84	mrMLM, ISIS EM-BLASSO	E1
FL	TM30402	7673592	[T/C]	A9					3.6798	12.762	mrMLM	Blup
FL	TM31735	41160852	[T/C]	A9					4.06-6.05	3.33-5.15	FASTmrEMMA, ISIS EM-BLASSO	E1, Blup
FL	TM31749	41957027	[A/G]	A9					7.5562	17.9279	ISIS EM-BLASSO	Blup
FL	TM32223	46977916	[T/A]	A9					5.1465	13.5043	mrMLM	E1
FL	TM33839	1954843	[A/G]	A10					3.38-4.83	5.42-11.24	mrMLM, ISIS EM-BLASSO	E1, Blup
FL	TM33963	5447974	[A/G]	A10					6.9443	13.0284	ISIS EM-BLASSO	E4
FL	TM34584	24138388	[A/G]	A10					6.0205	15.0125	ISIS EM-BLASSO	E1
FL	TM35245	61431742	[A/G]	A10					4.275	11.3531	ISIS EM-BLASSO	E1
FL	TM35436	67762860	[T/C]	A10					6.0401	22.5352	mrMLM	E3
FL	TM37371	13595750	[A/G]	A11					4.70-6.37	3.14-4.03	mrMLM, ISIS EM-BLASSO	E2
FL	TM37384	14257142	[A/G]	A11					3.2649	1.3277	ISIS EM-BLASSO	Blup
FL	TM39339	81827835	[T/A]	A11	5.16-5.22	12.19-13.28	G	E2, Blup
FL	TM39972	254837	[T/A]	A12					5.3235	6.545	ISIS EM-BLASSO	E2
FL	TM42806	78617984	[A/G]	A12					4.8945	12.4091	ISIS EM-BLASSO	Blup
FL	TM42899	81101484	[T/A]	A12					4.69-5.08	5.07-5.35	mrMLM, ISIS EM-BLASSO	E1
FL	TM47529	75347508	[T/C]	A13					7.217	32.4975	ISIS EM-BLASSO	E4
FL	TM47849	1787530	[T/C]	D1					3.42-6.08	3.35-7.98	FASTmrEMMA	E1, Blup
FL	TM53183	63897269	[A/C]	D2					3.3527	3.27	ISIS EM-BLASSO	E1
FL	TM53181	63864052	[A/G]	D2	5.55596	12.737	G	E3
FL	TM57183	10129452	[T/C]	D5					4.1514	6.203	FASTmrEMMA	E2
FL	TM57343	16937262	[A/G]	D5					5.14-6.56	5.34-8.33	mrMLM, ISIS EM-BLASSO	E3
FL	TM57840	30021662	[A/G]	D5	4.88273	10.352	G	E2	8.45-10.39	28.29-36.66	mrMLM, ISIS EM-BLASSO	E2
FL	TM58061	32206837	[A/C]	D5					3.78-4.92	4.43-6.03	mrMLM, ISIS EM-BLASSO	E2
FL	TM58426	52167190	[A/G]	D5					4.8957	11.4912	ISIS EM-BLASSO	E1
FL	TM58468	52790400	[A/G]	D5					6.6041	18.9688	ISIS EM-BLASSO	Blup
FL	TM58758	59288520	[T/C]	D5					3.25-5.70	6.30-12.46	mrMLM, ISIS EM-BLASSO	E1, E3
FL	TM63646	8965903	[T/G]	D7					3.4968	4.204	ISIS EM-BLASSO	E3
FL	TM63797	12984628	[A/C]	D7					3.1571	18.0895	mrMLM	E3
FL	TM66850	545248	[T/C]	D8					3.6795	8.9351	ISIS EM-BLASSO	E4
FL	TM69139	50626535	[T/C]	D8					5.0163	19.5158	ISIS EM-BLASSO	E4
FL	TM72875	47994726	[T/A]	D9					3.5279	1.923	ISIS EM-BLASSO	E2
FL	TM72969	50024075	[T/C]	D9					3.0729	22.1578	mrMLM	Blup
FL	TM73270	3368012	[A/G]	D10					5.4669	4.4036	ISIS EM-BLASSO	Blup
FL	TM74995	57945654	[A/T]	D10					3.4535	26.3738	mrMLM	E4
FL	TM75008	58123221	[T/C]	D10					4.36-6.86	5.50-6.46	FASTmrEMMA, ISIS EM-BLASSO	Blup
FL	TM75026	58453007	[A/G]	D10					3.33-4.19	4.17-5.60	FASTmrEMMA, mrMLM, ISIS EM-BLASSO	E3
FL	TM75485	5821547	[A/G]	D11					4.0938	4.1656	mrMLM	E4
FL	TM77149	62834752	[T/G]	D11					3.4839	3.9559	mrMLM	E3
FL	TM76963	57095734	[A/G]	D11	4.8729	12.189	G	E2
FL	TM79712	54666679	[A/C]	D12					4.3227	7.5126	mrMLM	E3
FL	TM80142	2192413	[A/G]	D13					6.4893	4.4007	ISIS EM-BLASSO	E3
FL	TM80321	5011101	[T/G]	D13					4.9034	7.1114	FASTmrEMMA	E1
FL	TM81924	55032877	[A/C]	D13					3.33-4.95	5.70-8.16	mrMLM, ISIS EM-BLASSO	E2
FL	TM80185	3106437	[A/G]	D13	4.96-5.42	13.08-14.46	G	E1， E3	3.28-6.88	3.94-8.88	FASTmrEMMA, ISIS EM-BLASSO	E1, Blup
FL	TM80198	3477308	[A/T]	D13	5.37263	12.876	G	E1
FS	TM1301	40390699	[T/C]	A1					3.1519	1.8259	ISIS EM-BLASSO	Blup
FS	TM1386	41010954	[T/C]	A1	5.49-5.59	9.30-10.14	G	E1， Blup	5.2099	23.9543	ISIS EM-BLASSO	E2
FS	TM3930	3420685	[T/C]	A2					5.4469	6.9162	ISIS EM-BLASSO	Blup
FS	TM4898	51502229	[T/C]	A2					3.0286	1.1293	ISIS EM-BLASSO	Blup
FS	TM5387	75487609	[T/C]	A2					5.0312	6.2163	mrMLM	E1
FS	TM5639	80304252	[T/C]	A2					3.24-4.95	10.82-25.24	mrMLM, ISIS EM-BLASSO	E4
FS	TM5421	75968294	[A/G]	A2	4.8729	10.196	G	E4	4.27-5.68	8.46-9.59	mrMLM, FASTmrEMMA, ISIS EM-BLASSO	E4
FS	TM8892	6171211	[A/G]	A4					3.265	3.669	FASTmrEMMA	E1
FS	TM10287	5562612	[A/C]	A5					8.417	12.276	mrMLM	E1
FS	TM10540	11387213	[T/G]	A5					3.19-7.74	5.03-15.89	mrMLM, ISIS EM-BLASSO	E2, Blup
FS	TM10543	11404833	[A/G]	A5					7.0225	12.9694	ISIS EM-BLASSO	E2
FS	TM13194	84204901	[A/G]	A5					3.0181	2.502	ISIS EM-BLASSO	E2
FS	TM10605	12767766	[A/C]	A5	6.05208	13.898	G	E3
FS	TM10764	15474110	[A/G]	A5	4.94-6.26	10.48-15.16	C, G, M	E1, E2, E3, Eblup
FS	TM14418	30941574	[T/C]	A6	4.80-4.85	7.56-9.05	G	E1, E3
FS	TM14424	31197620	[T/C]	A6	4.85-4.96	7.71-9.24	G	E1, E3
FS	TM14462	32121709	[T/C]	A6	4.83-5.68	10.27-11.64	G	E1, E2, Eblup	5.025	6.3242	ISIS EM-BLASSO	E2
FS	TM17103	87941322	[A/G]	A6	4.82974	7.52	G	E1
FS	TM19379	18309921	[T/C]	A7					4.2118	2.2267	ISIS EM-BLASSO	E3
FS	TM21634	76576971	[T/A]	A7					4.1537	11.503	mrMLM	E1
FS	TM20073	28183664	[T/G]	A7	5.72-5.82	10.83-11.65	G	E3, Blup
FS	TM21123	70595913	[A/G]	A7	4.83-5.30	8.61-8.67	G	E4, Blup
FS	TM21135	70682969	[A/G]	A7	5.01728	10.093	G	E3	5.27-5.63	12.14-20.86	mrMLM, ISIS EM-BLASSO	E3
FS	TM21292	72067994	[T/C]	A7	5.29328	11.11	G	E3
FS	TM29912	101941614	[T/A]	A8					3.10-5.43	2.67-3.93	FASTmrEMMA, ISIS EM-BLASSO	E3, Blup
FS	TM33273	65822047	[A/C]	A9					5.44-5.75	17.75-22.20	mrMLM, ISIS EM-BLASSO	E2
FS	TM33410	67368397	[A/C]	A9					3.8723	3.649	mrMLM, ISIS EM-BLASSO	E3
FS	TM33519	69059723	[T/G]	A9					4.868	7.628	mrMLM	E1
FS	TM33003	57484648	[T/G]	A9	5.03152	9.249	G	E3
FS	TM33839	1954843	[A/G]	A10					3.4895	4.8817	FASTmrEMMA	E1
FS	TM35436	67762860	[T/C]	A10					3.413	14.3888	mrMLM	E3
FS	TM37450	15185204	[T/G]	A11					5.3127	5.06	ISIS EM-BLASSO	Blup
FS	TM39758	90721912	[A/C]	A11					6.361	8.7382	mrMLM	E1
FS	TM42806	78617984	[A/G]	A12					3.23-3.52	11.50-12.06	mrMLM, ISIS EM-BLASSO	E2
FS	TM41041	24403206	[A/G]	A12	5.22257	10.196	G	E3
FS	TM43422	5198708	[A/G]	A13					3.899	11.3336	ISIS EM-BLASSO	E4
FS	TM47680	78944079	[A/C]	A13					4.5612	21.2732	mrMLM	Blup
FS	TM47849	1787530	[T/C]	D1					4.09-5.33	1.37-6.90	FASTmrEMMA, ISIS EM-BLASSO	E2, E3, Blup
FS	TM47872	2142650	[T/C]	D1					3.409	3.8231	ISIS EM-BLASSO	E3
FS	TM50719	7993942	[T/C]	D2					4.9796	7.1062	mrMLM	E2
FS	TM51019	15092023	[T/C]	D2					4.1783	8.8567	ISIS EM-BLASSO	Blup
FS	TM53004	61443002	[T/C]	D2					4.6365	12.8803	ISIS EM-BLASSO	Blup
FS	TM53179	63838238	[T/G]	D2					5.8411	5.5176	ISIS EM-BLASSO	Blup
FS	TM54381	25048131	[A/G]	D3					3.1443	13.7128	mrMLM	E3
FS	TM55478	2837939	[A/C]	D4					3.8054	2.9086	mrMLM	E2
FS	TM57189	10411368	[T/G]	D5					3.365	2.1666	mrMLM	E1
FS	TM57401	18161586	[A/G]	D5					5.48-8.15	8.96-10.25	mrMLM, ISIS EM-BLASSO	E1
FS	TM58758	59288520	[T/C]	D5					4.38-6.25	3.85-19.66	mrMLM, ISIS EM-BLASSO	E2, E3, Blup
FS	TM58838	61429525	[T/G]	D5					3.3141	4.8698	FASTmrEMMA	E2
FS	TM58839	61435904	[T/G]	D5					3.03-4.22	3.13-7.34	FASTmrEMMA, ISIS EM-BLASSO	E1, Blup
FS	TM57276	13771417	[A/G]	D5	4.74958	9.004	G	E1
FS	TM57279	13806819	[T/C]	D5	4.8962	9.353	G	E1
FS	TM59789	19584831	[T/C]	D6					4.243	13.6401	mrMLM	E1
FS	TM63323	4045155	[T/C]	D7					4.1925	11.7703	ISIS EM-BLASSO	E4
FS	TM63860	14495698	[T/C]	D7					3.2606	5.9806	ISIS EM-BLASSO	E1
FS	TM70597	13336053	[T/C]	D9					8.4998	4.9601	ISIS EM-BLASSO	Blup
FS	TM71407	21240737	[A/C]	D9					5.0527	3.5893	ISIS EM-BLASSO	E3
FS	TM72050	34235615	[A/C]	D9					7.5348	7.3917	mrMLM	E1
FS	TM72234	38761458	[A/G]	D9					3.64-4.23	10.77-15.12	mrMLM, ISIS EM-BLASSO	E4
FS	TM72633	44334923	[T/A]	D9					5.1313	15.7463	ISIS EM-BLASSO	E4
FS	TM72634	44337369	[A/G]	D9					3.5442	3.9768	FASTmrEMMA	E4
FS	TM74141	23673620	[T/C]	D10					4.2832	4.659	mrMLM	Blup
FS	TM74991	57899125	[A/G]	D10					3.1072	2.9401	FASTmrEMMA	E3
FS	TM74995	57945654	[A/T]	D10					4.21-4.23	14.26-19.43	mrMLM, ISIS EM-BLASSO	E4
FS	TM75026	58453007	[A/G]	D10					3.64-5.53	3.94-7.84	ISIS EM-BLASSO	E3, Blup
FS	TM75486	5836184	[G/C]	D11					3.0864	3.4901	FASTmrEMMA	E3
FS	TM79919	57848968	[A/G]	D12					3.997	5.2272	FASTmrEMMA	E2
FS	TM79685	53877369	[T/G]	D12	4.82391	8.809	G	E1	5.3984	9.2263	ISIS EM-BLASSO	E1
FS	TM80576	15245122	[A/G]	D13					3.3942	13.1261	ISIS EM-BLASSO	E4
FS	TM80149	2250954	[T/C]	D13	5.30016	10.793	G	Blup
FM	TM651	11123833	[A/G]	A1					5.8313	10.2675	ISIS EM-BLASSO	E2
FM	TM1047	20427472	[T/G]	A1	4.84466	11.412	G	E1
FM	TM3716	307369	[T/C]	A2					3.0075	8.0477	ISIS EM-BLASSO	Blup
FM	TM3765	1000200	[T/C]	A2					3.0826	3.4921	ISIS EM-BLASSO	E4
FM	TM7731	86271565	[A/G]	A3					4.5901	5.9177	ISIS EM-BLASSO	E1
FM	TM11171	25350852	[T/G]	A5					3.5286	7.6287	ISIS EM-BLASSO	Blup
FM	TM11510	30764577	[A/C]	A5					3.4466	17.9081	mrMLM	E2
FM	TM10387	7465603	[T/C]	A5	5.26281	9.828	G	E1
FM	TM10764	15474110	[A/G]	A5	4.75-5.35	3.49-12.24	C, G, M	E2, Blup
FM	TM18508	764746	[T/C]	A7					4.271	6.4906	mrMLM	E2
FM	TM18613	3638067	[T/G]	A7					3.694	3.9237	FASTmrEMMA	E1
FM	TM18694	4795910	[C/G]	A7					3.2492	3.418	ISIS EM-BLASSO	E1
FM	TM19629	23113735	[T/G]	A7					3.3947	12.7082	ISIS EM-BLASSO	E2
FM	TM18615	3643524	[T/C]	A7	5.04-5.80	10.74-12.04	C, G, M	E1
FM	TM18616	3646710	[A/C]	A7	5.11-5.52	10.94-12.16	C, G, M	E1	7.55-8.78	22.06-39.50	mrMLM, ISIS EM-BLASSO	E1, Blup
FM	TM19501	21060224	[A/G]	A7	4.84164	11.047	G	E2	3.4973	13.0593	mrMLM	E2
FM	TM19503	21067037	[A/C]	A7	4.95078	11.142	G	E2
FM	TM19504	21074654	[A/G]	A7	4.92082	10.992	G	E2
FM	TM19505	21078196	[A/G]	A7	4.92082	10.992	G	E2
FM	TM19506	21088042	[T/C]	A7	4.73993	10.834	G	E2
FM	TM22010	5162186	[A/T]	A8					3.20-5.33	4.71-8.20	FASTmrEMMA, mrMLM, ISIS EM-BLASSO	E3
FM	TM22097	6132998	[A/C]	A8					3.1141	4.7023	mrMLM	E2
FM	TM29647	96372234	[T/C]	A8					4.7445	14.5803	ISIS EM-BLASSO	Blup
FM	TM33420	67483316	[A/G]	A9					6.6243	13.0493	mrMLM	E2
FM	TM33489	68626715	[A/G]	A9					4.6588	7.6879	ISIS EM-BLASSO	E2
FM	TM33542	69628479	[A/C]	A9					6.2769	7.5953	ISIS EM-BLASSO	E2
FM	TM33781	65693	[A/G]	A10					3.48-7.61	4.75-10.54	mrMLM, ISIS EM-BLASSO	E1, Blup
FM	TM35222	61212547	[T/C]	A10					4.0048	3.9707	ISIS EM-BLASSO	E1
FM	TM42632	75299391	[T/C]	A12					3.02-3.39	3.12-3.94	FASTmrEMMA, ISIS EM-BLASSO	E1
FM	TM40120	2401011	[A/G]	A12	5.04769	10.218	G	E2
FM	TM45016	41793426	[T/C]	A13					4.6818	7.0637	mrMLM	E1
FM	TM50861	10844248	[A/C]	D2					6.7428	6.5834	ISIS EM-BLASSO	E3
FM	TM50867	10878347	[A/G]	D2					7.14	15.6377	ISIS EM-BLASSO	Blup
FM	TM50888	11021831	[T/C]	D2					4.7003	3.1474	mrMLM	E3
FM	TM52959	60834004	[A/G]	D2					5.552	6.7544	mrMLM	Blup
FM	TM53029	61632642	[A/G]	D2					4.717	20.6378	ISIS EM-BLASSO	E1
FM	TM55275	44014838	[T/A]	D3					3.9663	15.1756	ISIS EM-BLASSO	E3
FM	TM55308	44574635	[T/C]	D3					4.0606	10.2406	mrMLM	E1
FM	TM54735	30908501	[T/C]	D3	4.76447	11.327	G	Blup	4.00-9.64	5.70-16.76	FASTmrEMMA, mrMLM, ISIS EM-BLASSO	E3, Blup
FM	TM55302	44536595	[T/G]	D3	5.30016	10.557	G	E1
FM	TM55481	2866176	[A/G]	D4					3.00-5.66	0.96-3.34	mrMLM, ISIS EM-BLASSO	E1, E2, Blup
FM	TM56095	38235352	[T/C]	D4					4.2481	27.4105	ISIS EM-BLASSO	E4
FM	TM56145	39542951	[A/C]	D4					5.9449	18.5987	ISIS EM-BLASSO	Blup
FM	TM56519	47959147	[A/C]	D4					3.194	3.5643	ISIS EM-BLASSO	E3
FM	TM57241	11942324	[A/G]	D5					4.4554	6.1528	mrMLM	Blup
FM	TM57773	27544038	[A/G]	D5					3.30-4.56	2.93-3.96	ISIS EM-BLASSO	E1, Blup
FM	TM62736	57223376	[A/G]	D6					3.8795	13.7724	ISIS EM-BLASSO	Blup
FM	TM62931	59860441	[A/G]	D6					5.8753	10.8413	ISIS EM-BLASSO	E2
FM	TM63644	8956361	[T/C]	D7					9.5195	11.8623	ISIS EM-BLASSO	Blup
FM	TM69171	53044040	[T/G]	D8	4.75449	11.1	G	Blup
FM	TM71890	31016858	[A/G]	D9					3.2101	13.0992	mrMLM	Blup
FM	TM73257	3037179	[A/G]	D10					3.295	7.0901	ISIS EM-BLASSO	E1
FM	TM74603	50534195	[A/C]	D10					4.0073	7.2698	mrMLM	E3
FM	TM74795	55340036	[A/G]	D10					3.3721	17.8351	mrMLM	Blup
FM	TM76317	29702777	[T/C]	D11					4.5852	5.7649	mrMLM	E2
FM	TM79085	43786285	[A/G]	D12					3.6299	12.333	ISIS EM-BLASSO	E2
FM	TM79518	51416454	[T/G]	D12	4.89-5.64	11.79-12.72	G, C, M	E3, Blup	5.44-8.17	27.75-53.97	mrMLM, ISIS EM-BLASSO	E3, Blup
FM	TM81308	41615758	[T/C]	D13					5.7576	11.4899	ISIS EM-BLASSO	Blup
FM	TM82259	60495325	[A/C]	D13					3.9891	4.7476	ISIS EM-BLASSO	E3
FU	TM402	7964109	[A/G]	A1					3.9973	14.0504	mrMLM	Blup
FU	TM1386	41010954	[T/C]	A1					5.2099	23.9543	ISIS EM-BLASSO	E2
FU	TM5421	75968294	[A/G]	A2					5.6777	9.5912	ISIS EM-BLASSO	E4
FU	TM5639	80304252	[T/C]	A2					3.2385	10.8154	ISIS EM-BLASSO	E4
FU	TM7507	81787349	[A/G]	A3					4.0203	3.3439	ISIS EM-BLASSO	Blup
FU	TM9759	59513691	[T/A]	A4					4.408	14.9562	mrMLM	E1
FU	TM10223	4740552	[A/G]	A5					3.4454	2.5812	mrMLM	Blup
FU	TM10540	11387213	[T/G]	A5					3.1922	5.0284	ISIS EM-BLASSO	E2
FU	TM11187	26635011	[T/C]	A5					3.0697	7.9876	mrMLM	E4
FU	TM11317	28285041	[A/G]	A5	5.09259	12.815	G	Blup	4.6972	7.7859	FASTmrEMMA	Blup
FU	TM11375	29149296	[A/G]	A5					3.5137	9.7376	ISIS EM-BLASSO	Blup
FU	TM13194	84204901	[A/G]	A5					3.0181	2.502	ISIS EM-BLASSO	E2
FU	TM14462	32121709	[T/C]	A6					5.025	6.3242	ISIS EM-BLASSO	E2
FU	TM18205	98260650	[T/C]	A6					3.36-4.77	7.64-10.52	mrMLM, ISIS EM-BLASSO	E1
FU	TM18781	8366338	[A/G]	A7					7.796	10.4893	ISIS EM-BLASSO	Blup
FU	TM18857	9716908	[T/C]	A7					5.2572	4.0531	mrMLM	E4
FU	TM19379	18309921	[T/C]	A7					3.67-6.80	2.13-3.57	ISIS EM-BLASSO	E3, Blup
FU	TM21135	70682969	[A/G]	A7					5.2733	12.1398	ISIS EM-BLASSO	E3
FU	TM29003	80849708	[T/C]	A8					3.2199	10.2674	ISIS EM-BLASSO	E1
FU	TM29861	101040277	[G/C]	A8					3.2421	4.7516	FASTmrEMMA	E2
FU	TM29912	101941614	[T/A]	A8					5.1734	3.402	ISIS EM-BLASSO	E3
FU	TM30160	4326675	[A/G]	A9					4.6649	16.0907	ISIS EM-BLASSO	E4
FU	TM33273	65822047	[A/C]	A9					5.7542	22.1985	ISIS EM-BLASSO	E2
FU	TM33410	67368397	[A/C]	A9					3.8723	3.649	ISIS EM-BLASSO	E3
FU	TM33810	810385	[T/C]	A10					3.1573	4.6677	FASTmrEMMA	E3
FU	TM33825	1103355	[T/G]	A10					3.6143	4.9905	FASTmrEMMA	Blup
FU	TM33830	1680168	[G/C]	A10					4.2105	7.0037	ISIS EM-BLASSO	E1
FU	TM33835	1811276	[T/A]	A10					3.8407	3.4654	mrMLM	Blup
FU	TM36110	88273361	[A/G]	A10					3.1725	8.0132	ISIS EM-BLASSO	Blup
FU	TM36138	88453344	[A/G]	A10					4.3144	3.0146	mrMLM	Blup
FU	TM36632	96185129	[A/G]	A10					5.5188	20.1703	ISIS EM-BLASSO	Blup
FU	TM33811	821011	[T/C]	A10	4.74232	12.812	G	E3
FU	TM35699	70704186	[T/G]	A10	4.76955	12.132	G	Blup
FU	TM37341	11430347	[A/T]	A11					5.2467	9.0601	mrMLM	E4
FU	TM39618	89037232	[T/A]	A11					3.9992	7.2296	FASTmrEMMA	E2
FU	TM40906	20231257	[T/C]	A12					7.1247	52.2297	ISIS EM-BLASSO	E1
FU	TM42806	78617984	[A/G]	A12					3.5243	12.0637	ISIS EM-BLASSO	E2
FU	TM41077	26645691	[G/C]	A12	4.75-4.85	11.38-11.64	G	E1, Blup
FU	TM43422	5198708	[A/G]	A13					3.899	11.3336	ISIS EM-BLASSO	E4
FU	TM43429	5260998	[T/C]	A13					3.8838	8.3502	FASTmrEMMA	E1
FU	TM43818	14916752	[A/G]	A13					5.7783	22.3118	mrMLM	E1
FU	TM43826	15282624	[A/G]	A13					3.90-5.05	8.07-8.57	mrMLM, ISIS EM-BLASSO	Blup
FU	TM46860	63830957	[T/C]	A13					4.6017	13.8528	mrMLM	E4
FU	TM47680	78944079	[A/C]	A13					4.1475	19.8672	ISIS EM-BLASSO	E1
FU	TM47872	2142650	[T/C]	D1					3.409	3.8231	ISIS EM-BLASSO	E3
FU	TM49754	55448101	[A/T]	D1					6.7388	18.1066	mrMLM	Blup
FU	TM51438	21650323	[A/G]	D2					3.79-5.63	8.19-13.93	mrMLM, ISIS EM-BLASSO	Blup
FU	TM54469	26261808	[A/G]	D3					4.8394	14.6277	ISIS EM-BLASSO	Blup
FU	TM55072	40220517	[T/C]	D3					4.3604	10.9181	mrMLM	E3
FU	TM55283	44294838	[T/C]	D3					4.0075	25.4166	mrMLM	E3
FU	TM54411	25499147	[A/G]	D3	4.75945	12.664	G	Blup
FU	TM55400	668561	[A/T]	D4					3.1949	7.0205	FASTmrEMMA	E4
FU	TM56519	47959147	[A/C]	D4					3.4667	3.9421	FASTmrEMMA	E3
FU	TM57190	10419801	[A/G]	D5					4.7299	4.5806	mrMLM	E1
FU	TM57244	12043687	[T/C]	D5					4.8807	5.3492	ISIS EM-BLASSO	Blup
FU	TM57831	29951748	[A/G]	D5					3.21-5.27	5.68-13.73	mrMLM, ISIS EM-BLASSO	Blup
FU	TM58758	59288520	[T/C]	D5					5.47-6.05	17.07-17.26	ISIS EM-BLASSO	E2,E3
FU	TM58870	17824	[A/G]	D6					3.5928	6.9773	ISIS EM-BLASSO	Blup
FU	TM59904	22069977	[T/C]	D6					5.98	7.9465	mrMLM	E4
FU	TM63323	4045155	[T/C]	D7					4.1925	11.7703	ISIS EM-BLASSO	E1
FU	TM67147	4674102	[T/C]	D8					3.07-3.13	9.82-15.67	mrMLM, ISIS EM-BLASSO	E1
FU	TM69319	56476406	[T/C]	D8					3.3227	3.1307	mrMLM	Blup
FU	TM70116	2715232	[A/T]	D9					5.0088	12.104	mrMLM	E4
FU	TM70542	12098466	[T/C]	D9					3.3158	12.6083	ISIS EM-BLASSO	E1
FU	TM71407	21240737	[A/C]	D9					5.0527	3.5893	ISIS EM-BLASSO	E3
FU	TM72234	38761458	[A/G]	D9					4.2252	10.7714	ISIS EM-BLASSO	E4
FU	TM72633	44334923	[T/A]	D9					5.1313	15.7463	ISIS EM-BLASSO	E4
FU	TM74139	23665220	[A/G]	D10					3.3897	4.7588	FASTmrEMMA	E2
FU	TM74995	57945654	[A/T]	D10					4.21-8.56	14.26-24.32	mrMLM, ISIS EM-BLASSO	E4, Blup
FU	TM75006	58113416	[A/G]	D10					3.3649	4.2187	FASTmrEMMA	E3
FU	TM75026	58453007	[A/G]	D10					3.6406	3.9341	ISIS EM-BLASSO	E3
FU	TM73964	12351227	[A/G]	D10	5.06148	11.599	G	E3
FU	TM75972	16771609	[G/C]	D11					3.248	16.6343	mrMLM	E3
FU	TM77489	3329594	[T/C]	D12	4.87615	13.362	G	Blup	3.74-4.13	5.29-6.66	FASTmrEMMA	E1, Blup
FU	TM80576	15245122	[A/G]	D13					3.3942	13.1261	ISIS EM-BLASSO	E4
FU	TM81448	45426771	[C/G]	D13	4.76-6.35	10.28-14.53	G, C, M	E4， Blup	7.8503	26.1813	mrMLM	E4
FU	TM81444	45394063	[T/C]	D13	5.34008	14.082	G	E4
FE	TM1386	41010954	[T/C]	A1	5.0013	10.942	G	E1
FE	TM3203	90027406	[C/G]	A1	5.46092	12.291	G	E3
FE	TM3207	90055925	[G/C]	A1	4.76955	12.559	G	E3
FE	TM3762	900512	[T/C]	A2					3.6394	8.3318	mrMLM	E3
FE	TM3939	3531460	[A/G]	A2					6.4119	6.4257	mrMLM	E1
FE	TM4016	5896077	[C/G]	A2					4.4869	12.2275	ISIS EM-BLASSO	E2
FE	TM6266	6268079	[T/A]	A3					3.5565	16.2025	ISIS EM-BLASSO	E1
FE	TM7790	88770601	[T/C]	A3					3.1603	2.9505	ISIS EM-BLASSO	E3
FE	TM8294	97277729	[T/G]	A3	4.84164	12.124	G	E1
FE	TM8892	6171211	[A/G]	A4					3.1518	3.4835	FASTmrEMMA	E1
FE	TM10319	5874999	[A/C]	A5					4.8575	19.0223	mrMLM	E1
FE	TM11312	28266125	[G/C]	A5					3.4757	12.245	ISIS EM-BLASSO	E3
FE	TM11317	28285041	[A/G]	A5					3.161	5.8107	FASTmrEMMA	E3
FE	TM13456	90563561	[A/G]	A5					4.8619	21.5158	ISIS EM-BLASSO	E4
FE	TM13604	1239756	[T/A]	A6					6.8824	11.8828	ISIS EM-BLASSO	E2
FE	TM13609	1271814	[A/G]	A6					3.1877	25.4252	mrMLM	E2
FE	TM13701	2630501	[T/C]	A6					4.22-4.47	20.05-20.68	mrMLM, ISIS EM-BLASSO	Blup
FE	TM14982	64646428	[T/C]	A6					3.2893	18.233	mrMLM	E3
FE	TM29709	97572100	[A/G]	A8					5.1123	6.9804	ISIS EM-BLASSO	Blup
FE	TM31066	22855024	[T/C]	A9					4.8773	12.1815	ISIS EM-BLASSO	E2
FE	TM33696	72708430	[C/G]	A9					3.491	9.9558	ISIS EM-BLASSO	E2
FE	TM33835	1811276	[T/A]	A10					5.0032	7.1294	FASTmrEMMA	E1
FE	TM34778	57376855	[T/C]	A10					8.2771	16.3084	ISIS EM-BLASSO	E2
FE	TM35339	64194525	[A/G]	A10					3.5794	5.55	ISIS EM-BLASSO	E2
FE	TM35436	67762860	[T/C]	A10					3.4344	12.7524	ISIS EM-BLASSO	E3
FE	TM37181	5343737	[A/C]	A11					4.4674	8.9161	ISIS EM-BLASSO	Blup
FE	TM37241	6906874	[T/A]	A11					5.0518	7.6053	ISIS EM-BLASSO	E2
FE	TM37254	7081938	[A/G]	A11					4.23-4.74	6.05-6.06	FASTmrEMMA, ISIS EM-BLASSO	E2
FE	TM39339	81827835	[T/A]	A11	4.84466	12.524	G	E3
FE	TM42762	77802187	[A/C]	A12					3.4855	3.3733	ISIS EM-BLASSO	E4
FE	TM42798	78429684	[C/G]	A12					3.39-5.30	4.81-7.21	FASTmrEMMA	E1, E3
FE	TM43034	84964849	[A/C]	A12					3.66-5.80	15.22-15.30	mrMLM, ISIS EM-BLASSO	E1
FE	TM40831	17687025	[G/C]	A12	4.82102	9.518	G	E1
FE	TM43285	2964208	[A/C]	A13					5.1267	5.2492	ISIS EM-BLASSO	E2
FE	TM43327	3481958	[A/G]	A13					3.38-4.24	9.21-10.04	mrMLM, ISIS EM-BLASSO	E2
FE	TM43380	4441190	[A/G]	A13					4.2635	17.917	ISIS EM-BLASSO	E1
FE	TM47772	723752	[T/C]	D1	5.67985	14.545	G	E3	3.34-7.75	4.54-19.68	mrMLM, FASTmrEMMA, ISIS EM-BLASSO	E1, E3
FE	TM48070	5563241	[A/G]	D1					3.25-4.10	3.59-5.91	mrMLM, ISIS EM-BLASSO	Blup
FE	TM51019	15092023	[T/C]	D2					3.4415	9.3397	ISIS EM-BLASSO	E3
FE	TM56516	47872954	[T/G]	D4					5.0665	8.3015	ISIS EM-BLASSO	E3
FE	TM56948	5911922	[A/G]	D5					5.7128	18.3778	mrMLM	E1
FE	TM57440	19406246	[A/G]	D5					3.1223	3.6644	FASTmrEMMA	E2
FE	TM63214	1942360	[A/G]	D7					4.4271	5.2325	FASTmrEMMA	E2
FE	TM63323	4045155	[T/C]	D7					4.35-5.89	32.47-34.06	mrMLM, ISIS EM-BLASSO	E4
FE	TM66615	51163984	[T/A]	D7					5.2691	13.6859	ISIS EM-BLASSO	E2
FE	TM66791	54347676	[A/G]	D7					5.1278	28.1397	ISIS EM-BLASSO	E1
FE	TM67244	6351324	[A/G]	D8					3.433	1.9796	ISIS EM-BLASSO	E2
FE	TM68767	43005355	[T/C]	D8					3.9819	22.7938	mrMLM	Blup
FE	TM69139	50626535	[T/C]	D8					4.1164	24.9843	mrMLM	E3
FE	TM72132	36631671	[A/G]	D9					7.6147	20.84	ISIS EM-BLASSO	E2
FE	TM72628	44115527	[A/G]	D9					3.0085	4.3828	ISIS EM-BLASSO	Blup
FE	TM72635	44340279	[G/C]	D9					5.8946	12.1547	mrMLM	Blup
FE	TM73148	1616215	[A/G]	D10					3.2734	5.5517	ISIS EM-BLASSO	E4
FE	TM74144	23699600	[A/G]	D10					4.0378	4.6637	FASTmrEMMA	E1
FE	TM74205	24080551	[T/G]	D10					3.0027	3.767	ISIS EM-BLASSO	E1
FE	TM74310	28148287	[T/C]	D10					5.4419	34.9013	ISIS EM-BLASSO	E4
FE	TM74384	28639429	[T/G]	D10					4.0971	7.9019	FASTmrEMMA	E2
FE	TM74999	57965498	[A/G]	D10					4.17-4.77	7.41-8.20	mrMLM, FASTmrEMMA	E4
FE	TM74423	28873816	[T/G]	D10	4.92812	11.545	G	E4
FE	TM77062	58739941	[A/C]	D11					4.13-4.34	17.94-21.38	mrMLM, ISIS EM-BLASSO	E2
FE	TM77092	59142989	[T/G]	D11					5.3037	18.6379	mrMLM	E1
FE	TM80165	2658816	[T/A]	D13					3.4286	11.2962	ISIS EM-BLASSO	E3
FE	TM81400	43729071	[T/C]	D13					4.0783	7.153	ISIS EM-BLASSO	Blup
FE	TM80198	3477308	[A/T]	D13	5.13727	11.888	G	E1
