# Supplementary material for: Single-Locus and Multi-Locus Genome-Wide Association Studies in the Genetic Dissection of Fiber Quality Traits in Upland Cotton (Gossypium hirsutum L.)
Source: Front Plant Sci. 2018 Aug 17;9:1083. doi: 10.3389/fpls.2018.01083 (PMC6109694; doi:10.3389/fpls.2018.01083)
Supplement: Supplementary Table S4 — Normalized fragments per kilobase of transcript per million fragments mapped values of the 455 candidate genes. [file Table_4.XLS]

## Sheet: 1
No.	Candidate gene	Chromosome	Position_start (bp)	Position_end (bp)	Strand	Trait	root_mean	stem_mean	leaf_mean	ovule_-3dpa_mean	ovule_-1dpa_mean	ovule_0dpa_mean	ovule_1dpa_mean	ovule_3dpa_mean	fiber_5dpa_mean	fiber_10dpa_mean	fiber_20dpa_mean	fiber_25dpa_mean
1	Gh_A01G1086	A01	40866972	40868117	+	FS	54.066	37.771	47.4195	131.998	148.296	36.6775	112.135	56.3676	46.144	79.5964	31.7424	37.657
2	Gh_A01G1087	A01	40967034	40967279	+	FS	0	0	0	0	0	0	0	0	0	0	0	0
3	Gh_A01G1088	A01	40994773	40999830	-	FS	53.5615	278.897	87.9465	90.009	136.032	35.8965	157.575	48.484	13.567	7.7545	6.9045	15.399
4	Gh_A01G1089	A01	41156433	41165546	+	FS	0.1285	5.67	2.847	0	0	0	0	0	0	0	0	0
5	Gh_A01G1090	A01	41307414	41319132	+	FS	20.4625	25.628	12.732	9.4525	12.2425	19.14	7.744	8.372	4.4935	4.7435	9.659	4.578
6	Gh_A01G1091	A01	41391250	41393841	+	FS	2.2415	0.762	4.8595	7.4435	3.7625	7.008	2.981	3.327	2.167	15.973	0.2105	0.8305
7	Gh_A06G0840	A06	31750789	31753436	-	FS	5.1775	6.974	3.9605	4.2575	1.254	3.496	3.268	4.8065	5.342	5.764	10.1025	3.8485
8	Gh_A06G0841	A06	31763526	31763723	-	FS	/	/	/	/	/	/	/	/	/	/	/	/
9	Gh_A06G0842	A06	31779374	31781073	+	FS	1.131	0.152	1.0485	1.9705	3.5135	3.07	2.4535	2.339	1.304	0.2125	0.1515	0.665
10	Gh_A06G0843	A06	31789677	31795856	+	FS	0.8545	16.8755	0.082	0.139	0.1925	0.1735	0.328	0.7135	0.468	0.92	0.063	0.033
11	Gh_A06G0844	A06	31818082	31819452	+	FS	0	0	0	0.043	0.8825	3.0075	4.408	5.0825	9.3065	11.6695	0	0.2285
12	Gh_A06G0845	A06	31880191	31881036	-	FS	6.8565	6.1175	1.7	0.151	0	0	0	0.1255	0	0.101	0	0
13	Gh_A06G0846	A06	31893814	31894206	-	FS	/	/	/	/	/	/	/	/	/	/	/	/
14	Gh_A06G0847	A06	32064962	32067081	+	FS	3.252	0	3.7005	3.253	1.206	4.6395	2.048	6.4775	4.8235	4.0475	0.577	0.375
15	Gh_A06G0848	A06	32072676	32078388	+	FS	17.847	17.563	10.064	10.364	4.5955	8.35	6.5795	9.8835	8.67	6.671	12.283	7.1365
16	Gh_A06G0849	A06	32085545	32091112	+	FS	3.444	10.322	6.916	8.5135	5.767	7.137	6.348	5.8065	1.623	0.6875	1.0255	2.1455
17	Gh_A06G0850	A06	32093753	32097689	+	FS	20.2095	37.4555	19.791	14.448	31.567	14.4765	20.5215	18.6455	21.169	14.6865	3.848	21.5945
18	Gh_A06G0851	A06	32101211	32104279	+	FS	2.0655	0.3225	0.2215	3.5065	3.103	3.556	5.123	2.599	4.7695	1.285	0	0.083
19	Gh_A06G0852	A06	32104773	32106932	-	FS	20.246	10.437	14.575	25.268	43.637	28.98	17.853	23.0795	10.2115	9.8115	16.464	12.5415
20	Gh_A06G0853	A06	32110092	32110600	+	FS	/	/	/	/	/	/	/	/	/	/	/	/
21	Gh_A06G0854	A06	32112094	32114563	+	FS	13.773	5.8735	11.3965	19.9765	37.4725	24.108	48.327	16.3905	10.324	7.602	19.7365	14.703
22	Gh_A06G0855	A06	32145266	32145843	+	FS	29.7835	19.2065	30.013	28.1685	34.498	37.994	26.8495	42.462	37.595	27.333	11.565	10.6845
23	Gh_A06G0856	A06	32147794	32153245	-	FS	0.088	0.2565	0	0	0.2135	0.0195	0.0725	0.442	0.477	0.609	0.5425	0.0525
24	Gh_A06G0857	A06	32161864	32163850	-	FS	5.952	50.2395	10.4295	11.96	5.9845	10.6995	11.9955	14.1615	9.659	8.8315	7.6405	5.316
25	Gh_A06G0858	A06	32413398	32414938	+	FS	77.614	63.379	82.5535	66.9755	60.6785	84.3105	91.7685	175.844	167.423	87.6725	38.55	28.3255
26	Gh_A06G0859	A06	32416031	32418839	-	FS	7.005	12.3905	19.516	15.292	20.721	20.294	18.108	19.2975	7.2505	3.7985	6.7055	8.27
27	Gh_A07G0261	A07	3249562	3250831	+	FM	3.4565	1.64	2.642	0	0	1.0815	0	8.2205	3.581	0	0	15.3795
28	Gh_A07G0262	A07	3270205	3270676	+	FM	/	/	/	/	/	/	/	/	/	/	/	/
29	Gh_A07G0263	A07	3282938	3298611	+	FM	4.252	8.181	8.437	18.8245	22.208	15.047	19.528	16.6775	8.072	4.2945	4.227	7.049
30	Gh_A07G0264	A07	3300325	3304039	-	FM	5.1955	4.149	5.119	9.931	12.87	8.359	11.274	8.348	7.569	4.474	2.163	4.5495
31	Gh_A07G0265	A07	3306792	3314618	-	FM	0.0205	0.348	0.049	0.1385	0.092	0	0.209	0.0565	0.077	0.0255	0	0.036
32	Gh_A07G0266	A07	3317142	3321081	-	FM	0.3255	0.0445	0.085	6.72	3.7215	3.172	5.9315	3.4035	1.8375	3.7595	0	2.838
33	Gh_A07G0267	A07	3343458	3344072	+	FM	6.46	3.547	44.0385	141.118	43.599	82.9755	73.8825	93.067	33.6675	10.5205	2.6755	9.663
34	Gh_A07G0268	A07	3344814	3348293	-	FM	67.514	23.676	37.9565	32.0005	31.3205	42.8525	50.8125	30.535	5.326	9.7495	12.725	14.7995
35	Gh_A07G0269	A07	3356541	3358218	+	FM	36.881	25.2915	43.113	21.067	19.7095	28.852	26.2175	38.578	46.078	40.302	27.6765	16.6545
36	Gh_A07G0270	A07	3363298	3366180	+	FM	4.521	3.7125	4.439	3.4985	2.412	2.3715	1.737	2.8965	2.5325	2.649	2.4475	2.4665
37	Gh_A07G0271	A07	3367580	3369230	-	FM	59.8055	19.9135	29.802	8.728	16.7015	16.1155	13.362	11.6225	12.4295	6.5785	29.1025	8.6975
38	Gh_A07G0272	A07	3380225	3382388	+	FM	5.551	3.146	4.648	11.577	15.6265	19.271	9.212	16.206	14.896	28.5755	7.8745	5.018
39	Gh_A07G0273	A07	3384167	3384679	+	FM	2.5885	0	21.9315	0	0	0	0	0	0	0	0	0.1855
40	Gh_A07G0274	A07	3392720	3396176	+	FM	9.9525	2.6775	4.3855	7.1425	4.445	6.983	8.372	8.4595	2.8365	2.0935	1.852	2.6945
41	Gh_A07G0275	A07	3399593	3400898	+	FM	0	0	0	0.8355	2.245	2.273	0.78	0.6255	0.0235	0.0435	0	1.8955
42	Gh_A07G0276	A07	3404578	3406716	+	FM	0.9305	0.83	1.1235	2.582	0.698	1.9545	1.2825	1.344	0.944	0.436	0.186	0.5045
43	Gh_A07G0277	A07	3411380	3412312	-	FM	0.9695	2.4655	1.5315	1.0955	0.283	0.163	0.1545	0.096	0.0915	1.4595	0.845	1.668
44	Gh_A07G0278	A07	3415559	3416629	-	FM	0.108	0	0.1805	4.4505	3.2955	3.5735	2.4605	0.8705	0.2665	0.044	0	0.239
45	Gh_A07G0279	A07	3424223	3424561	-	FM	0	0	2.62	0.945	2.3145	2.2085	3.1345	17.182	0	0	0	0
46	Gh_A07G0280	A07	3438017	3438409	-	FM	0.7345	0	0	0.28	0.686	2.629	0	0.1165	0	0	0	1.047
47	Gh_A07G0281	A07	3456896	3458771	+	FM	34.928	14.617	21.588	27.4035	25.094	27.205	32.481	23.0875	15.0545	12.7925	11.294	8.9445
48	Gh_A07G0282	A07	3479034	3479896	+	FM	/	/	/	/	/	/	/	/	/	/	/	/
49	Gh_A07G0283	A07	3486186	3491469	+	FM	0.1265	6.731	0.3055	0.0365	0	0.022	0.01	0	0.0135	0	0.046	0.0705
50	Gh_A07G0284	A07	3497745	3499577	+	FM	0	0.1895	0	0	0	0	0	0	0	0	0	0
51	Gh_A07G0285	A07	3503086	3504748	+	FM	0.8365	0	0.7845	1.2275	0	0.7865	0.324	0.531	1.161	2.44	0.201	0
52	Gh_A07G0286	A07	3508733	3514475	+	FM	10.392	7.896	9.964	7.02	7.7145	6.033	7.579	4.3505	3.094	3.1267	7.7045	6.219
53	Gh_A07G0287	A07	3515094	3516209	-	FM	0	0	0	4.76	1.155	1.387	0.785	0.5585	0.4435	0.1195	0	0.578
54	Gh_A07G0288	A07	3520449	3522624	+	FM	22.9615	12.328	14.5195	1.2495	0.896	0.7285	1.379	1.9175	4.277	8.7035	17.306	11.1375
55	Gh_A07G0289	A07	3535281	3539338	+	FM	10.41	1.8585	4.401	13.3555	6.1095	6.021	5.3175	8.1165	4.5445	2.6645	0.7285	4.322
56	Gh_A07G0290	A07	3541692	3543476	-	FM	0.626	0.536	0.4885	1.619	1.141	1.487	0.742	1.056	0.422	0.267	0.5915	0.593
57	Gh_A07G0291	A07	3545434	3546993	+	FM	3.919	9.783	5.7625	5.8605	5.755	5.701	4.851	8.105	6.768	4.127	2.1295	2.943
58	Gh_A07G0292	A07	3564975	3566532	-	FM	9.8495	2.228	31.534	36.2495	16.7125	29.405	33.6315	27.116	4.5445	0.5925	2.0815	7.0655
59	Gh_A07G0293	A07	3573354	3573635	+	FM	0	0	0	0	0	0	0	0	0	0	0	0
60	Gh_A07G0294	A07	3576315	3581171	+	FM	3.481	5.8255	3.66	8.349	6.5435	6.664	6.93	5.8325	2.3265	1.6105	1.456	2.233
61	Gh_A07G0295	A07	3583161	3583421	+	FM	/	/	/	/	/	/	/	/	/	/	/	/
62	Gh_A07G0296	A07	3605612	3608125	+	FM	2.284	6.607	4.8795	4.1325	3.152	3.655	3.337	3.209	1.6345	3.2265	1.5905	1.614
63	Gh_A07G0297	A07	3608923	3613637	-	FM	119.627	35.6025	81.005	22.573	12.659	18.648	21.81	26.597	24.208	20.617	3.7895	5.0315
64	Gh_A07G0298	A07	3633460	3634928	-	FM	62.168	11.1405	51.572	38.12	37.605	32.274	24.4445	32.575	3.947	4.2245	13.6895	11.7955
65	Gh_A07G0299	A07	3638820	3641397	-	FM	33.104	34.3215	25.239	47.128	37.8875	47.7365	34	44.28	22.3485	18.6735	16.4415	18.705
66	Gh_A07G0300	A07	3646574	3648210	-	FM	21.233	11.686	12.1095	14.5855	22.6175	13.6345	28.6495	18.818	6.1665	5.9305	13.1585	11.7655
67	Gh_A07G0301	A07	3671373	3674603	+	FM	122.939	0.2435	12.25	0.544	0.39	0.354	2.8635	0.5535	0.457	1.5105	4.2715	1.1475
68	Gh_A07G0302	A07	3694573	3718372	+	FM	10.7805	11.3075	7.704	10.2135	6.4245	7.83	5.1115	8.23	6.5765	4.1345	4.571	5.3385
69	Gh_A07G0303	A07	3736218	3738525	-	FM	39.9635	15.705	2.592	72.3295	30.19	20.147	5.599	35.2535	3.452	10.1835	27.084	69.686
70	Gh_A07G0304	A07	3750582	3751148	+	FM	0	0	0	0.6645	2.082	0.332	8.412	12.5425	1.095	0.1905	0	0
71	Gh_A07G0305	A07	3773069	3773755	-	FM	11.664	0	0	0	0.422	0.313	0	0.1405	0	0.0865	0.6405	0
72	Gh_A07G0306	A07	3796023	3796525	+	FM	1.3115	2.9505	4.2245	0	1.344	0.164	2.4375	0.301	0.352	0.182	3.65	2.1885
73	Gh_A07G0307	A07	3807073	3809010	+	FM	0.2785	43.756	2.624	1.0675	0.0235	0.1025	1.769	1.1505	0.0635	0.3815	0.1345	1.8175
74	Gh_A07G0308	A07	3818249	3820644	-	FM	179.106	0	0.968	1.341	1.1255	1.0165	1.4475	1.398	0.313	0.661	9.434	10.419
75	Gh_A07G0309	A07	3858727	3859872	-	FM	4.649	0.1485	5.495	0.8585	0.251	0.4795	0	0.451	1.2205	1.889	0.6995	0.343
76	Gh_A07G0310	A07	3867605	3869782	+	FM	20.716	11.1805	12.8445	4.84	3.5805	5.535	3.717	5.8155	7.1815	10.0685	23.974	6.7635
77	Gh_A07G0311	A07	3882041	3886329	-	FM	18.389	5.8505	22.1245	1.501	0	0.849	1.366	1.034	0.081	0.151	7.1335	2.532
78	Gh_A07G0312	A07	3888151	3901673	+	FM	6.3675	7.075	6.598	6.402	4.202	6.457	4.2445	5.4245	2.864	3.1575	2.1865	2.3935
79	Gh_A07G0313	A07	3902764	3904991	-	FM	2.8735	1.775	1.6425	4.9415	2.9835	3.4665	2.7855	2.53	1.142	0.4655	1.923	1.579
80	Gh_A07G0314	A07	3905932	3907833	-	FM	19.246	32.2935	16.12	22.9385	24.488	34.6135	14.128	24.179	15.6045	27.5595	19.4855	14.0115
81	Gh_A07G0315	A07	3914638	3917633	+	FM	4.2275	3.438	5.283	9.301	12.474	8.6255	12.8785	7.996	4.625	4.901	2.669	2.389
82	Gh_A07G0316	A07	3919778	3920878	-	FM	0	0	0.156	0.0565	0.138	0.1315	0.0315	0.132	0	0	0	0.263
83	Gh_A07G0317	A07	3934865	3935757	-	FM	0.306	0.561	2.544	0.8385	4.174	25.1655	49.6205	75.06	7.548	4.645	19.4365	5.97
84	Gh_A07G0318	A07	3950049	3951111	+	FM	0.051	0	0	0	0	0	0	0	0	0	0	0.355
85	Gh_A07G0319	A07	4012851	4015804	-	FM	1.957	4.6125	5.307	2.2225	0.6845	3.5525	0.6455	1.6795	0.174	0.317	1.071	1.372
86	Gh_A07G0320	A07	4033384	4034073	-	FM	11.7675	150.567	23.4275	18.8925	29.7125	61.9825	8.562	33.468	27.937	60.3535	6.479	12.5225
180	Gh_D01G0048	D01	328286	334363	-	FE	0.5815	0.0865	0.0415	0.3665	0.366	0.3135	0.547	0.727	0.031	1.9225	7.886	0.925
181	Gh_D01G0049	D01	339004	345179	+	FE	10.0575	18.2685	12.2385	5.2495	7.469	5.081	7.4185	7.6465	3.9945	11.326	9.413	8.3535
182	Gh_D01G0050	D01	348498	351051	-	FE	0.0275	0.155	0.279	0.9925	0.575	0.5575	0.2795	0.4015	0.3085	0.2615	0.1795	0.072
183	Gh_D01G0051	D01	351952	356055	+	FE	13.7745	7.647	12.9251	14.919	12.3545	15.3489	13.2984	29.5025	40.613	47.5376	18.4001	11.3614
184	Gh_D01G0052	D01	357233	360247	-	FE	0	0	0	0	0	0	0.0742031	0	0	0	0	0.0502827
185	Gh_D01G0053	D01	364931	365332	+	FE	0	0	0	0	0	0	0	0	0	0	0.551375	0
186	Gh_D01G0054	D01	376319	378243	-	FE	16.5262	28.5892	17.9356	37.7143	48.5157	44.6069	42.9081	33.406	12.2609	18.4742	17.7739	14.8371
187	Gh_D01G0055	D01	385943	388474	+	FE	0.0629385	4.19046	0.762891	0.0605	0.148533	0	0.742765	2.45462	0	0.479746	0.521496	0.427041
188	Gh_D01G0056	D01	392388	394490	+	FE	13.734	51.6544	53.2144	7.47077	13.1642	15.1001	49.6463	31.5632	31.207	39.41	115.707	45.203
189	Gh_D01G0057	D01	395483	398406	-	FE	3.56991	1.6119	4.25938	5.66425	7.04038	5.26984	10.4729	5.10698	2.40909	1.96364	2.92261	7.1917
190	Gh_D01G0058	D01	401026	404030	+	FE	1.96744	4.59266	3.98498	6.69202	9.24615	4.68275	7.17661	4.73114	2.64434	2.76745	1.33194	2.5374
191	Gh_D01G0059	D01	410954	413209	-	FE	9.01457	8.73123	10.0951	17.7756	14.907	15.3005	20.3394	22.1467	21.0251	16.7036	7.22138	9.4226
192	Gh_D01G0060	D01	414434	418256	-	FE	8.18131	2.46042	6.90082	17.6461	12.9592	15.6719	17.7126	11.9492	7.77339	14.4505	9.54801	6.35213
193	Gh_D01G0061	D01	426412	427419	-	FE	0.234771	0.091139	0.43125	0.232211	0.154353	0.112443	0	0.0868745	0.112443	0	0	0
194	Gh_D01G0062	D01	440086	441101	+	FE	2.86296	0	0.197513	0	0.108476	0.0796315	0.96307	0.644313	0.0482846	0	0.947195	0.148708
195	Gh_D01G0063	D01	444864	449851	+	FE	6.06323	10.6102	10.0403	6.72213	9.1884	4.47323	15.0772	5.98334	3.41849	5.70106	7.72691	3.07721
196	Gh_D01G0064	D01	452655	455041	+	FE	0.878064	0.520802	0.233874	6.51294	5.73768	7.61271	5.65517	4.04772	0.936125	0.448063	0.10619	0.229634
197	Gh_D01G0065	D01	455479	462015	-	FE	10.2966	24.1656	19.0925	0.6725	1.36789	1.14048	1.23724	1.0756	0.323732	14.9906	13.1632	7.49973
198	Gh_D01G0066	D01	469911	476892	-	FE	0.154531	5.45003	0.651048	0	0.0712226	0.0173161	0.0326219	2.98684	16.3704	16.0207	2.15734	1.08086
199	Gh_D01G0067	D01	481331	489547	-	FE	0	0	0	0	0	0	0	0	0	0	0	0.0423442
200	Gh_D01G0068	D01	491136	492971	+	FE	35.6684	21.2798	30.0892	49.1242	77.3057	78.62	50.7213	69.1533	30.5572	15.0457	11.3577	11.1456
201	Gh_D01G0069	D01	496001	498660	+	FE	23.6985	34.1675	23.46	25.268	35.314	31.939	31.4795	26.905	25.758	41.1915	23.6935	24.415
202	Gh_D01G0070	D01	500263	504873	-	FE	0.362	0.171	0.1535	0.5305	0.308	0.1765	0.459	0.707	1.0625	1.137	0.8405	0.5145
203	Gh_D01G0071	D01	506422	509487	-	FE	0	0.4405	0	2.4045	1.1885	0.797	0.538	1.125	0.755	0.459	0	0.2465
204	Gh_D01G0072	D01	512940	513377	-	FE	20.5285	10.8835	9.1875	35.909	36.088	50.658	51.0205	176.627	256.49	318.683	45.522	25.6065
205	Gh_D01G0073	D01	515002	517924	-	FE	0	0	0	0	0	0	0	0	0	0	0	0.128
206	Gh_D01G0074	D01	520061	521608	-	FE	40.2965	3.9855	14.207	4.1505	2.4735	2.744	0.894	1.575	0.1315	0.3145	3.7805	2.2445
207	Gh_D01G0075	D01	537749	542581	+	FE	19.035	27.3695	17.836	10.649	15.112	11.3075	23.236	18.342	12.6555	25.1715	18.812	17.522
208	Gh_D01G0076	D01	544928	547563	+	FE	17.1805	78.372	31.871	57.3065	75.1825	78.199	70.945	57.1455	19.5555	40.579	21.53	25.463
209	Gh_D01G0077	D01	548515	552998	-	FE	17.777	13.838	30.362	14.4175	8.0935	17.0425	18.479	22.84	25.202	10.693	8.559	4.9605
210	Gh_D01G0078	D01	554802	558361	-	FE	9.9825	16.1065	11.894	0.866	0.2725	2.3465	9.7195	30.8225	27.0765	4.4015	0.748	0.5745
211	Gh_D01G0079	D01	565830	571276	+	FE	0	0	0	0	0	0	0.058	0	0.0195	0	0	0
212	Gh_D01G0080	D01	575839	577478	-	FE	14.5225	13.2815	9.0895	9.696	6.746	12.3315	7.091	22.3335	48.9965	55.5535	11.8155	6.627
213	Gh_D01G0081	D01	583917	584645	+	FE	0.516	0.581	0.3785	1.2025	0.238	1.078	0.4315	2.0075	0.2115	0.6775	0	0.1545
214	Gh_D01G0082	D01	586749	591734	+	FE	4.045	0.7935	2.1995	0.585	0.4995	0.357	0.631	0.5665	1.3345	1.5555	1.026	0.5575
215	Gh_D01G0083	D01	593081	596421	-	FE	1.884	2.481	1.8515	4.39	7.658	3.8375	4.6995	3.5715	1.469	0.669	0.757	1.0275
216	Gh_D01G0084	D01	606066	606806	-	FE	1.166	0.2935	0.123	0.19	1.0825	0.331	0.7895	0.8375	0.862	1.1955	0.2375	0.212
217	Gh_D01G0085	D01	611777	619955	+	FE	17.446	19.6475	18.1395	21.881	25.25	28.094	18.4305	27.0295	17.118	20.881	17.2405	12.0825
218	Gh_D01G0086	D01	621952	627817	-	FE	34.003	32.046	35.486	16.2395	7.5155	13.155	12.651	19.0735	22.151	18.484	11.387	9.1475
219	Gh_D01G0087	D01	705183	705860	-	FE	0.514	0.156	0.14	0	0	0	0.5975	0	0	0	0	0
220	Gh_D01G0088	D01	711959	712476	-	FE	0	0	0	0	0	0	0	0	0	0	0	0
221	Gh_D01G0089	D01	722919	726407	-	FE	28.2215	23.5165	26.8925	28.389	27.3055	27.7445	40.5045	29.8705	11.1105	17.687	25.3975	16.058
222	Gh_D01G0090	D01	727534	730967	+	FE	14.733	7.206	11.388	2.275	3.1245	2.7445	4.616	2.8155	1.228	1.605	2.401	6.065
223	Gh_D01G0091	D01	732706	733817	+	FE	0.2055	0	0	0	0	0	0	0.3575	0	0	0	0.1075
224	Gh_D01G0092	D01	735395	754726	-	FE	3.7125	6.3855	6.095	4.0575	2.733	2.6155	3.475	3.0715	2.477	2.667	3.8725	4.3605
225	Gh_D01G0093	D01	757105	763754	-	FE	0.067	0	0.0525	0	0	0	0	0	0.015	0.0735	43.979	24.2115
226	Gh_D01G0094	D01	770199	771738	+	FE	1.1765	0	0.453	0.3005	0.033	0.1905	0.2265	0.236	0.1075	0.0275	0.0595	0.7255
227	Gh_D01G0095	D01	772627	775746	+	FE	51.66	0.772	22.154	0.7	0.2055	0.0845	1.0195	0.5065	0.2345	0.449	0.2195	1.226
228	Gh_D01G0096	D01	778820	780773	+	FE	7.889	0.0565	4.5635	0.4045	0.318	0.25	2.16	0.708	0.2255	0.6535	0.155	0.525
229	Gh_D01G0097	D01	782307	783248	-	FE	0	0	0	0	0	0	0	0	0	0	0	0
230	Gh_D01G0098	D01	785315	787984	-	FE	20.9005	4.464	4.8485	0	0	0	0.04	0	0	0.133	0	0.1825
231	Gh_D01G0099	D01	793720	795566	+	FE	52.249	47.4085	55.953	68.755	69.375	68.353	62.2315	67.4775	28.7575	38.408	29.8235	30.788
232	Gh_D01G0100	D01	797970	802627	+	FE	5.7085	8.688	6.5125	4.1915	3.635	3.8105	3.5685	5.909	4.4435	6.426	6.611	6.0485
233	Gh_D01G0101	D01	804445	806049	+	FE	3.631	5.6515	4.468	5.8335	5.5125	3.6535	7.0765	4.5995	2.892	3.2005	4.173	4.1885
234	Gh_D01G0102	D01	807420	811014	+	FE	5.473	0.972	0.952	1.158	0.606	0.8525	1.334	1.04	1.1385	1.362	0.3905	0.7095
235	Gh_D01G0103	D01	811855	813227	-	FE	47.584	24.989	37.439	44.827	61.4925	48.022	55.7075	58.9275	21.5855	9.5705	20.6565	10.774
236	Gh_D01G0104	D01	815891	817401	+	FE	14.26	12.76	11.07	15.602	22.2635	16.8215	27.308	18.102	9.7645	12.8	15.454	10.532
237	Gh_D01G0105	D01	817874	818854	-	FE	/	/	/	/	/	/	/	/	/	/	/	/
238	Gh_D01G0106	D01	819121	821106	-	FE	11.5405	9.163	13.402	25.4075	30.969	22.728	20.9695	15.9605	7.2845	6.2765	4.372	5.4625
239	Gh_D01G0107	D01	823416	825377	-	FE	124.37	79.1855	80.006	38.7045	50.9875	48.6105	44.926	69.1155	69.0435	104.766	39.158	31.7985
240	Gh_D01G0108	D01	829004	832651	+	FE	0.2375	0.169	0	0	0	0	0	0	0	0	0.058	0
241	Gh_D01G0109	D01	835187	838771	+	FE	14.82	14.7965	33.034	0.12	0.636	0	6.4705	1.487	0.784	0.475	4.4045	3.7315
242	Gh_D01G0110	D01	844804	847745	+	FE	9.5885	2.208	5.8235	16.6695	10.872	19.579	13.262	17.197	15.966	26.8075	28.699	15.773
243	Gh_D01G0111	D01	850090	853937	-	FE	0	27.177	0	0	0	0	0	0	0	0	0	0
244	Gh_D01G0112	D01	855518	857368	-	FE	0.486	8.302	0.1825	7.126	17.4645	35.2405	9.855	7.4845	2.0645	0.0445	0	0.2525
245	Gh_D01G0113	D01	860054	860456	+	FE	0	0	0	3.086	17.6385	2.4045	29.0945	114.43	4.477	0	0	0
246	Gh_D01G0114	D01	871511	871890	+	FE	0	0	0	0.9855	1.597	0.586	10.3355	16.7925	0.3255	0	0	0
247	Gh_D01G0115	D01	884612	885026	+	FE	0.5665	0	5.7055	1.0285	6.7065	0.612	18.8125	91.77	11.87	0	0	0
248	Gh_D01G0116	D01	887863	889170	-	FE	6.21	29.734	6.8575	12.023	12.002	10.056	12.1155	13.6965	18.175	28.711	8.3675	8.0865
249	Gh_D01G0117	D01	892927	896563	+	FE	0	0	0	0	0	0	0	0	0	0	0	0
250	Gh_D01G0118	D01	897698	898342	-	FE	0	0.9085	0	0	0.2845	0	0.065	0.16	0	0	0	0.22
251	Gh_D01G0119	D01	903043	914806	-	FE	0.055	0	0	0.395	0.0565	0.5835	0.0965	0.2935	0.2925	0.9605	0	0
252	Gh_D01G0120	D01	916799	918790	-	FE	0	0	0	0	0	0	0	0	0.2805	0	0	0.733
253	Gh_D01G0121	D01	923515	923808	+	FE	0	0	0	0	0	0	0	0	0	0	0	0
254	Gh_D01G0122	D01	940030	940323	+	FE	/	/	/	/	/	/	/	/	/	/	/	/
255	Gh_D01G0123	D01	946859	947227	+	FE	0	0	0	0	0	0	0	0	0	0	0	0
256	Gh_D01G0124	D01	949212	949712	-	FE	1.0235	0.2525	0.484	0	0	0	0	0	0	0	0	0
257	Gh_D01G0125	D01	951440	951940	-	FE	0	0	0	0	0	0	0	0	0	0	0	0
258	Gh_D01G0126	D01	953708	954253	-	FE	0	0.466	0.1955	0	0	0	0	0	0	0	0	0
259	Gh_D01G0127	D01	956146	956517	+	FE	1.355	0	0	0	0	0	0.1775	0	0	0.5545	0	0
260	Gh_D01G0128	D01	958509	958946	-	FE	0.3555	0	0	0	0	0	0	0	0	0	0	0
261	Gh_D01G0129	D01	960841	961212	+	FE	1.704	0	0	0	0	0.3635	0	0	0	0	0	0.292
262	Gh_D01G0130	D01	962634	964641	-	FE	2.8065	2.8065	16.96	6.704	3.4665	4.0785	6.2935	4.4945	2.3905	2.2485	6.093	2.63
263	Gh_D01G0131	D01	965013	966696	-	FE	2.6425	3.0675	9.968	1.9935	0.4625	0.838	1.965	1.369	1.5465	1.427	5.8265	1.637
264	Gh_D01G0132	D01	968520	972034	-	FE	7.4055	1.4915	12.406	3.1965	5.8555	4.222	6.532	6.2315	9.5695	42.6535	8.264	6.0405
265	Gh_D01G0133	D01	974251	978960	+	FE	11.0535	14.8405	21.708	14.27	15.5665	14.7885	15.099	31.488	33.1845	17.2295	31.1455	17.2185
266	Gh_D01G0134	D01	984873	987923	+	FE	15.686	17.4305	14.212	23.5945	29.115	27.8735	19.802	19.614	9.7225	8.242	4.4755	15.5615
267	Gh_D01G0135	D01	989466	993189	+	FE	20.629	30.9745	20.696	36.1185	29.8865	33.797	30.9885	29.756	8.666	8.483	9.052	11.716
268	Gh_D01G0136	D01	994681	1003020	-	FE	1.7235	2.831	4.304	8.081	5.3115	7.4285	4.3975	5.4265	3.262	6.735	2.0415	2.661
269	Gh_D01G0137	D01	1009837	1013047	+	FE	3.342	3.6615	3.033	7.864	8.1765	4.3015	5.843	4.69	3.418	4.073	2.368	2.2555
270	Gh_D01G0138	D01	1015671	1022737	+	FE	11.827	12.4045	13.809	20.253	14.7045	20.522	15.703	27.929	28.859	20.7835	8.0245	8.1255
271	Gh_D01G0139	D01	1022963	1026249	+	FE	6.5015	11.204	10.8715	3.3305	3.7505	2.099	3.55	3.6405	2.5245	4.1345	7.681	5.7975
272	Gh_D01G0140	D01	1027051	1030362	-	FE	4.6265	3.9945	4.713	4.473	1.877	3.901	1.168	3.7975	2.64	1.0885	2.2	1.0365
273	Gh_D01G0141	D01	1032037	1033667	-	FE	24.766	18.214	16.7125	29.721	28.1145	29.2915	29.1765	34.7805	15.521	11.559	11.5055	7.063
274	Gh_D01G0142	D01	1041434	1044319	+	FE	39.2285	42.4	49.3635	35.3135	34.8075	31.898	48.628	37.7735	21.3615	25.3435	27.731	25.415
275	Gh_D01G0143	D01	1045697	1048460	+	FE	0.112	3.129	4.3235	0.1115	0	0.048	0.0455	0.0225	0.015	0.1885	0.177	0
276	Gh_D01G0144	D01	1049049	1051718	-	FE	22.1645	0	0	0	0	0	0	0	0	0	0.4925	0
277	Gh_D01G0145	D01	1052553	1055744	-	FE	0.0865	0	0	0	0	0	0.09	0	0	0.037	0	0.052
278	Gh_D01G0146	D01	1057034	1061575	-	FE	35.527	71.2855	45.2855	100.772	80.8355	105.703	54.9135	80.693	51.5975	31.283	27.016	33.5995
279	Gh_D01G0147	D01	1064797	1071751	+	FE	0.031	0	0	0	0	0	0	0	0	0	0	0.153
280	Gh_D01G0148	D01	1074731	1086830	+	FE	2.474	3.838	3.287	2.332	1.1275	1.527	1.675	1.7545	1.904	1.601	2.672	2.1025
281	Gh_D01G0149	D01	1087854	1090029	-	FE	20.8945	27.374	23.6955	29.8955	29.294	28.538	30.1675	29.567	16.831	18.4365	15.4535	13.0395
282	Gh_D01G0150	D01	1091006	1094159	-	FE	0.7805	0.865	0.777	5.243	11.188	7.128	8.7325	7.2375	1.357	0.5695	2.569	1.282
283	Gh_D01G0151	D01	1098551	1110764	-	FE	5.9255	8.5835	6.2025	7.2815	5.763	6.663	5.9885	5.961	4.7495	3.815	5.653	4.955
284	Gh_D01G0152	D01	1114918	1116682	-	FE	0.4945	34.984	4.8775	0.2075	0.847	0.3045	0.3445	2.858	6.422	22.413	6.428	3.704
87	Gh_D03G0886	D03	30510152	30511528	-	FM	25.2515	27.8335	9.3995	19.9105	9.9205	20.6465	7.969	21.949	12.407	28.532	16.1445	18.8995
88	Gh_D03G0887	D03	30516941	30517390	-	FM	0	0	0	0	0	0	0	0	0	0	0	0
89	Gh_D03G0888	D03	30519083	30522569	-	FM	3.2005	3.331	7.082	3.7675	2.927	3.0065	2.663	2.1585	0.5355	0.4855	0.174	3.001
90	Gh_D03G0889	D03	30547760	30549496	-	FM	249.357	237.4	280.962	353.707	375.705	329.363	415.193	319.956	308.986	600.728	275.687	186.061
91	Gh_D03G0890	D03	30577542	30580510	-	FM	2.9615	31.9181	13.3425	9.0455	7.1485	8.532	11.5645	8.915	8.8815	5.203	0.4245	3.385
92	Gh_D03G0891	D03	30584634	30585552	-	FM	/	/	/	/	/	/	/	/	/	/	/	/
93	Gh_D03G0892	D03	30656463	30660420	+	FM	4.7955	5.2045	4.873	12.666	12.506	9.921	11.3395	8	4.002	5.3855	4.7445	3.504
94	Gh_D03G0893	D03	30667653	30669014	+	FM	0.95	0.269	1.3935	1.9245	2.7365	2.209	2.003	1.8895	0.7545	0.6705	0.468	0.8325
95	Gh_D03G0894	D03	30669243	30670442	+	FM	1.0325	0.22	1.398	3.734	5.17	2.667	3.1795	3.0545	1.237	0.9405	0.4365	1.1965
96	Gh_D03G0895	D03	30671870	30673972	-	FM	0.254	1.0155	1.044	2.0795	2.7285	1.311	2.73	1.2985	0.4125	0.4975	0.051	0.054
97	Gh_D03G0896	D03	30749659	30750898	-	FM	26.4945	2.046	0.612	0	0	0.1315	0	0	0	0	0	0
98	Gh_D03G0897	D03	30777731	30791206	+	FM	1.41	2.506	3.027	5.816	6.23	4.448	6.088	4.0265	1.667	1.1045	1.3705	1.704
99	Gh_D03G0898	D03	30797121	30797396	+	FM	36.789	22.3295	32.622	7.723	13.5785	22.422	18.8385	21.3965	8.958	13.4985	11.987	6.0035
100	Gh_D03G0899	D03	30809441	30810721	-	FM	0.3325	0.2895	1.56	0.047	0	0.056	0	0.4135	1.4725	3.0005	0.4215	0.0975
101	Gh_D03G0900	D03	30837439	30838752	-	FM	9.014	5.874	7.349	6.844	14.936	10.903	14.124	8.2905	2.4905	3.2195	4.9585	3.2575
102	Gh_D03G0901	D03	30842317	30843974	-	FM	0	0.71	0	3.4615	6.741	7.523	8.7905	6.0825	4.778	38.037	46.0025	13.373
103	Gh_D03G0902	D03	30852278	30859403	-	FM	3.66	7.5505	4.201	5.137	3.692	3.0635	3.044	2.8025	1.994	1.5115	2.9085	4.5525
104	Gh_D03G0903	D03	30871952	30874768	-	FM	15.9635	16.4785	12.4435	19.926	16.034	19.4055	18.48	19.582	15.259	11.2865	12.347	9.41
105	Gh_D03G0904	D03	30886591	30889692	+	FM	14.832	3.7485	0.7355	8.5975	3.0915	12.683	1.7175	5.3185	1.312	2.5645	1.247	3.246
106	Gh_D03G0905	D03	30925271	30927602	+	FM	29.4355	5.5515	11.461	20.279	18.2035	20.0325	45.2145	10.9135	1.4825	0.761	0	25.285
107	Gh_D03G0906	D03	30951113	30960056	+	FM	6.183	2.5755	3.216	7.33	6.786	5.824	7.9795	4.891	2.753	2.6165	3.024	3.3425
108	Gh_D03G0907	D03	30987548	30991660	+	FM	80.478	61.6955	64.1905	35.2945	18.8385	39.4215	45.8975	61.6665	71.72	43.6655	44.1085	29.814
109	Gh_D03G0908	D03	31009700	31011630	-	FM	22.5485	41.547	25.872	36.128	35.52	43.3765	21.103	44.002	29.764	22.7205	19.338	14.4165
110	Gh_D03G0909	D03	31048944	31051328	+	FM	0	0	0	0	0	0	0	0	0	0	0	0
111	Gh_D03G0910	D03	31063020	31066103	+	FM	3.209	5.321	8.5715	47.3205	15.9845	26.802	7.5965	25.263	1.376	0.2315	0.0875	2.5875
112	Gh_D03G0911	D03	31068523	31070574	-	FM	1126.01	315.737	653.429	1237.4	1037.95	2403.43	939.118	2168.64	1751.73	1109.79	293.262	242.892
113	Gh_D03G0912	D03	31083257	31090651	-	FM	12.4735	12.924	7.762	7.213	9.4975	4.437	6.5755	5.7965	7.5995	9.92	15.162	14.549
114	Gh_D03G0913	D03	31094051	31094434	+	FM	153.141	121.86	100.477	86.215	84.535	87.648	111.388	132.915	127.558	160.786	59.28	65.045
115	Gh_D03G0914	D03	31098862	31104924	-	FM	3.468	5.3655	4.2415	5.82	4.206	4.1805	4.98	4.709	2.4465	2.0305	3.3575	3.5305
116	Gh_D03G0915	D03	31129438	31131810	-	FM	0.2	0.1255	0.193	0.447	0.498	0.2365	0.576	0.302	0.456	0.63	0.238	0.509
117	Gh_D03G0916	D03	31147538	31149192	+	FM	201.904	26.065	150.047	127.696	169.822	213.518	181.344	191.173	115.791	173.796	126.364	121.575
118	Gh_D03G0917	D03	31149803	31151178	-	FM	/	/	/	/	/	/	/	/	/	/	/	/
119	Gh_D03G0918	D03	31152769	31160926	-	FM	6.71	6.5605	9.308	32.334	37.808	27.5435	28.8095	18.7075	5.2065	2.7335	5.4235	6.5955
120	Gh_D03G0919	D03	31237904	31278282	-	FM	0.076	1.9115	6.7015	0	0	0.012	0	0.0275	0.0335	0.0135	0.729	0.561
121	Gh_D03G0920	D03	31280156	31284315	-	FM	2.919	0.506	1.5055	2.3685	2.18	2.233	1.568	1.5035	0.4555	0.39	0.6315	0.735
122	Gh_D12G1840	D12	51018366	51019728	-	FM	0	45.207	5.5455	1.546	1.3585	1.836	8.1085	5.2315	1.661	1.1215	0.1195	0.122
123	Gh_D12G1841	D12	51040606	51042371	+	FM	40.272	2.644	3.3785	0.5675	0.2305	0.58	0.6275	0.6765	0.6045	2.1055	0.3185	0.4545
124	Gh_D12G1842	D12	51042745	51046008	-	FM	4.278	2.121	8.5195	6.7095	17.6545	8.684	12.187	7.086	3.8795	3.6095	2.5855	4.9575
125	Gh_D12G1843	D12	51048323	51051004	+	FM	37.184	29.185	55.554	55.1815	62.4175	98.8535	44.7725	53.512	19.035	18.7595	17.3445	33.6235
126	Gh_D12G1844	D12	51052064	51053764	+	FM	0.1275	0	0	0.225	0.082	0.282	0	0.093	0.0445	0	0	0.0915
127	Gh_D12G1845	D12	51066067	51066894	-	FM	0.045	0.369	0.118	0	0	0	0	0	0	0	0.118	0.0385
128	Gh_D12G1846	D12	51079212	51080138	-	FM	0.111	0.3185	0.4015	0	0	0	0	0	0	0	0	0
129	Gh_D12G1847	D12	51104612	51105031	+	FM	1.1905	9.1165	4.7665	0	0	0	0	0	0	0	0	0
130	Gh_D12G1848	D12	51120694	51124472	+	FM	6.467	13.379	0.9415	6.5575	5.812	16.2265	8.563	6.6265	2.8995	3.749	4.451	18.2085
131	Gh_D12G1849	D12	51124827	51126637	-	FM	4.1	1.2595	3.5155	2.2965	2.674	2.307	1.783	1.847	0.456	0.689	2.3705	0.655
132	Gh_D12G1850	D12	51142734	51144836	+	FM	14.2745	55.2475	7.24	14.43	3.9475	7.255	0.5725	8.2435	0.591	1.4045	0.7335	5.908
133	Gh_D12G1851	D12	51146792	51147555	-	FM	19.848	6.208	11.403	21.4985	23.8695	26.349	17.483	16.4945	11.156	15.013	5.971	5.757
134	Gh_D12G1852	D12	51147935	51148342	+	FM	3.8505	6.012	5.3045	10.976	7.1615	6.9395	3.573	15.03	14.765	13.1555	2.603	2.9495
135	Gh_D12G1853	D12	51150887	51152028	+	FM	0.3245	0.112	1.665	0.3195	0.4445	0.837	0.834	4.868	5.1275	4.5515	0.9795	0.109
136	Gh_D12G1854	D12	51154626	51157549	+	FM	4.0645	1.856	4.2385	1.98	0.8725	2.1345	2.0945	2.202	3.8755	4.608	10.563	3.1585
137	Gh_D12G1855	D12	51157767	51160136	-	FM	0.637	1.749	0.464	0.648	0.0925	0.201	0.315	0.384	0.4985	1.3125	239.041	114.486
138	Gh_D12G1856	D12	51182021	51183612	+	FM	14.7105	4.0255	52.1025	0.3025	0.0735	1.6645	2.384	64.3345	141.755	227.774	0.0655	0.274
139	Gh_D12G1857	D12	51197505	51200239	+	FM	0.037	0.2195	0.3705	0	0	0.0395	0.0375	0.092	0.088	0	0	0.075
140	Gh_D12G1858	D12	51203417	51208306	+	FM	5.1955	8.14	6.373	11.2925	11.7865	9.994	13.1225	8.69	4.005	4.032	3.6	4.108
141	Gh_D12G1859	D12	51211131	51211925	+	FM	1.8895	8.906	6.454	3.686	1.1945	2.061	1.5285	2.6665	0.5255	0.4845	5.128	5.131
142	Gh_D12G1860	D12	51215379	51220712	+	FM	7.5995	3.8815	8.529	17.8805	18.2115	22.5565	15.323	19.085	7.67	8.2645	4.1735	4.8135
143	Gh_D12G1861	D12	51225671	51228739	+	FM	5.674	5.744	8.0475	31.4665	31.4065	36.5095	31.836	23.6595	7.597	6.2245	4.1775	6.862
144	Gh_D12G1862	D12	51229231	51230776	-	FM	0	0	0	0	0	0	0	0	0	0	0	0
145	Gh_D12G1863	D12	51238260	51239494	+	FM	4.3285	0.1635	10.952	16.9265	12.7455	37.012	19.137	109.22	130.872	247.942	0.342	0.762
146	Gh_D12G1864	D12	51242468	51248368	+	FM	5.863	8.276	8.709	14.8075	12.254	14.149	10.7495	14.087	10.062	8.5875	4.92	4.8895
147	Gh_D12G1865	D12	51250404	51253796	+	FM	24.368	21.762	17.029	14.093	16.3505	19.131	14.281	26.0755	30.804	35.763	25.4835	17.542
148	Gh_D12G1866	D12	51256056	51256283	-	FM	0	0	0	0	0	0	0	0	0	0	0	0
149	Gh_D12G1867	D12	51280460	51282677	+	FM	33.863	38.366	20.786	27.0815	27.3195	23.735	26.7455	21.5425	17.7655	17.93	18.326	28.8205
150	Gh_D12G1868	D12	51286089	51288425	-	FM	0.718	0.138	1.713	4.887	2.336	3.6365	2.6525	3.998	2.1155	3.3925	0.7525	2.314
151	Gh_D12G1869	D12	51303451	51306807	+	FM	5.05811	0.291297	1.79326	5.19454	1.34625	2.65984	1.99199	7.89342	14.2627	10.9622	1.55817	0.800696
152	Gh_D12G1870	D12	51322911	51324930	+	FM	119.364	77.0588	87.8661	231.329	236.688	319.555	284.949	242.542	142.118	123.556	59.3988	66.4041
153	Gh_D12G1871	D12	51327624	51329774	+	FM	4.25922	3.225	3.65599	4.76844	2.81485	3.22358	4.09838	3.27515	1.97797	0.691	1.07079	2.8199
154	Gh_D12G1872	D12	51331238	51334299	+	FM	22.9679	63.3665	25.355	8.96732	13.22	7.94874	36.7925	18.7696	26.5596	48.7448	18.4967	21.2859
155	Gh_D12G1873	D12	51339965	51341920	-	FM	11.6116	29.9347	17.2405	9.12415	13.8848	10.1776	19.2085	14.0569	12.2938	20.6992	9.64	10.1831
156	Gh_D12G1874	D12	51344176	51346284	-	FM	3.47492	4.48442	4.26503	6.67554	5.61218	7.11159	3.21705	4.72302	1.33313	2.11806	3.06376	4.78945
157	Gh_D12G1875	D12	51348400	51352256	+	FM	4.75319	6.0558	5.76005	6.8191	4.32433	6.34112	8.41614	9.49326	9.1913	10.3581	4.99968	3.6416
158	Gh_D12G1876	D12	51367397	51368647	-	FM	2.05026	8.72236	19.6256	1.13378	1.14162	0.8185	2.27012	4.66703	0.182922	0.369381	0.315792	0.98023
159	Gh_D12G1877	D12	51414610	51419893	+	FM	36.4116	30.3409	23.0243	20.0505	32.5821	28.2563	22.1441	31.171	16.2559	22.3567	22.1143	29.1072
160	Gh_D12G1878	D12	51420307	51422194	-	FM	1.21366	0	2.40884	2.50334	0.881843	1.71181	0.481848	1.59875	0.157132	0.609329	0.88501	0.0697295
161	Gh_D12G1879	D12	51429964	51431252	+	FM	0	33.9143	0.638746	0	0	0	0	0.110924	0.096661	0.0390219	0	0
162	Gh_D12G1880	D12	51433693	51434015	-	FM	393.599	276.787	296.904	377.978	351.767	569.166	265.647	478.644	126.457	142.183	155.78	181.091
163	Gh_D12G1881	D12	51445274	51446068	-	FM	15.8173	9.49485	6.62695	25.3231	24.8537	25.92	16.5185	27.2592	17.9829	23.6905	10.0983	7.51485
164	Gh_D12G1882	D12	51475769	51476098	-	FM	0	0	1.20155	0	0	0	0	0	0	0	0	0
165	Gh_D12G1883	D12	51482332	51485073	+	FM	27.8195	17.388	16.301	17.4537	11.5805	16.8405	16.4627	36.8783	48.5695	67.822	30.9845	14.4885
166	Gh_D12G1884	D12	51495593	51498388	+	FM	19.715	25.985	21.529	47.4745	61.169	43.263	50.3425	39.8916	11.6068	6.5977	12.907	12.2655
167	Gh_D12G1885	D12	51499325	51500056	+	FM	1.4935	0.2985	1.197	0	0	0	0.1085	0.053	0	0	0	0
168	Gh_D12G1886	D12	51508454	51509842	+	FM	131.284	0.545	40.93	41.5575	61.1045	33.555	77.708	31.144	23.0385	6.1075	4.6165	32.0135
169	Gh_D12G1887	D12	51536107	51537892	+	FM	0	0	0	0	0	0.252603	0.35197	0.116	0	0	0	0
170	Gh_D12G1888	D12	51566329	51567171	+	FM	1.93501	1.48175	1.95242	0.24	3.90873	0.825715	0.403114	0.231	0.393711	0.158992	0.497584	6.8184
171	Gh_D12G1889	D12	51573751	51574323	+	FM	7.5828	1.29249	2.50153	0.139471	1.4771	0.568891	0.3095	0.268448	0	0.0935965	0.492921	0.75124
172	Gh_D12G1890	D12	51651440	51653061	-	FM	2.38545	1.14189	1.70626	5.50418	4.87562	3.7315	3.39026	3.8383	2.29413	3.42609	2.99957	2.55572
173	Gh_D12G1891	D12	51654729	51656544	+	FM	19.272	0.4505	0.59363	0	0	0.0835	0.121	0.0305	0	0.0491484	0	0.197927
174	Gh_D12G1892	D12	51659066	51660415	+	FM	3.1225	1.624	2.0525	4.066	3.305	3.778	2.273	3.848	2.6825	1.9425	1.073	1.15766
175	Gh_D12G1893	D12	51661731	51664948	-	FM	2.409	2.0565	3.0075	3.772	4.312	4.1065	3.8475	3.4625	2.5355	2.391	2.69	3.381
176	Gh_D12G1894	D12	51670206	51670992	+	FM	/	/	/	/	/	/	/	/	/	/	/	/
177	Gh_D12G1895	D12	51753693	51760260	+	FM	2.4695	3.9455	2.765	2.767	3.5955	3.166	2.4935	2.92	1.5215	1.42	3.6355	3.0885
178	Gh_D12G1896	D12	51766323	51768426	+	FM	0.6785	1.99	2.651	0	0.1305	0	0	0	0	0	0	0
179	Gh_D12G1897	D12	51771457	51773446	-	FM	27.571	34.261	34.0495	15.649	33.6365	14.0885	37.9635	24.6105	22.5545	43.4245	28.3915	16.95
285	Gh_D12G0224	D12	2943649	2944653	+	FU	16.8985	7.3335	4.624	2.502	1.852	1.8215	2.049	3.112	2.6	10.622	16.784	7.9185
286	Gh_D12G0225	D12	2997649	2998247	-	FU	0	0.316	0.1465	0.3005	0.1295	0.0315	0.175	0.029	0	1.0505	2.005	0.794
287	Gh_D12G0226	D12	3005995	3006570	-	FU	7.3575	10.5335	6.9815	12.3615	16.483	10.7925	15.347	9.5965	5.57	5.336	7.294	8.3555
288	Gh_D12G0227	D12	3018553	3019590	-	FU	8.369	5.3285	4.041	14.806	15.4465	21.7375	12.8355	15.1695	8.425	7.4965	5.0235	5.2035
289	Gh_D12G0228	D12	3019635	3020087	-	FU	0.6345	4.402	1.2255	0.76	0.4025	0.639	2.033	0.857	0.165	2.8895	0.6645	0.629
290	Gh_D12G0229	D12	3052881	3054090	-	FU	0	0	0	0	0	0	0	0	0.023	0	0	0.062
291	Gh_D12G0230	D12	3060158	3061693	-	FU	0	0	0	0	0	0	0	0.0205	0	0	0	0.018
292	Gh_D12G0231	D12	3068862	3072190	-	FU	0	0	0	0	0	0	0	0	0	0	0	0
293	Gh_D12G0232	D12	3082186	3084298	-	FU	10.109	1.44	1.74	42.6805	37.777	22.7195	26.141	37.3225	2.657	3.429	6.565	10.3645
294	Gh_D12G0233	D12	3145463	3147534	-	FU	6.992	6.811	4.739	11.422	9.5765	7.774	9.3175	12.1945	10.0905	10.5675	10.057	10.995
295	Gh_D12G0234	D12	3151039	3152452	-	FU	0	14.8805	0.4285	0	0	0	0.0435	0	0	0	0.3575	0.0865
296	Gh_D12G0235	D12	3157195	3161759	-	FU	14.162	26.7395	23.3225	32.106	25.966	31.2935	33.648	33.2885	18.6975	21.3455	18.185	15.698
297	Gh_D12G0236	D12	3166366	3167594	-	FU	16.2195	23.593	85.5945	50.587	95.3295	34.5085	186.241	52.409	45.6525	79.843	40.3045	201.613
298	Gh_D12G0237	D12	3179000	3185944	+	FU	0.3375	1.0915	0.7545	1.205	0.836	1.033	0.8515	0.9995	0.7815	0.6415	1.22	0.6165
299	Gh_D12G0238	D12	3193653	3193997	-	FU	0	0	0	0	0	0	0	0.94	4.453	30.906	14.9385	10.834
300	Gh_D12G0239	D12	3201585	3201923	-	FU	0	0	0	0	0	0	0	0	0	0	0	0
301	Gh_D12G0240	D12	3202139	3206015	+	FU	0	0	0	0	0	0	0	0	0	0	0.133	0
302	Gh_D12G0241	D12	3208771	3211554	-	FU	4.0175	3.451	3.553	8.31	7.17	8.1545	8.156	8.187	2.655	2.2075	6.267	2.158
303	Gh_D12G0242	D12	3218723	3223600	-	FU	0	0	0	0	0	0	0	0	0	0	0.139	0.114
304	Gh_D12G0243	D12	3242352	3242561	-	FU	/	/	/	/	/	/	/	/	/	/	/	/
305	Gh_D12G0244	D12	3244816	3246615	-	FU	15.8805	16.498	16.118	17.3235	10.5175	12.6685	12.6875	18.4695	16.799	12.062	6.8665	6.949
306	Gh_D12G0245	D12	3254881	3255297	-	FU	2.112	0	116.154	0	0	0	0	0	0	0.763	5.0075	0.3855
307	Gh_D12G0246	D12	3257193	3262050	-	FU	22.01	29.623	24.464	25.313	17.749	26.0625	19.567	24.761	23.3545	33.7995	30.138	18.653
308	Gh_D12G0247	D12	3272445	3275139	+	FU	49.139	46.955	57.286	54.33	68.6765	63.5905	58.3885	51.1025	22.4195	43.744	35.632	31.1465
309	Gh_D12G0248	D12	3280053	3314711	-	FU	1.108	0.0155	0.548	0.103	0.0695	0.168	0.1305	0.166	0.5455	0.2395	0.069	0.215
310	Gh_D12G0249	D12	3329467	3331419	-	FU	0.4655	17.9575	0.0375	0.029	0	0.1	0.0475	0	0	0	0	0.162
311	Gh_D12G0250	D12	3334617	3336638	-	FU	1.088	0.342	1.2175	2.119	1.3075	1.921	0.6605	1.309	0.6615	0.5955	1.0825	0.724
312	Gh_D12G0251	D12	3345685	3348071	-	FU	44.5285	34.6265	25.0955	46.0765	66.3155	57.7715	55.656	44.833	15.563	22.176	20.5445	19.1845
313	Gh_D12G0252	D12	3357819	3363328	+	FU	10.3235	13.2015	10.84	18.15	12.8745	17.753	11.7545	23.832	16.177	19.548	8.5535	10.687
314	Gh_D12G0253	D12	3366309	3369157	-	FU	7.7485	4.0275	16.281	29.53	23.4025	27.809	20.69	21.5945	14.264	14.436	6.095	6.0475
315	Gh_D12G0254	D12	3397058	3398014	+	FU	1.3615	1.5405	0.735	1.1485	1.703	1.222	1.0065	1.195	0.299	0.547	0.24	0.656
316	Gh_D12G0255	D12	3400385	3401101	-	FU	0	0	0	0	0	0	0	0	0	0	0	0
317	Gh_D12G0256	D12	3401427	3403707	+	FU	0.776	0.569	1.2605	0.7365	1.9505	1.1895	2.035	0.9635	0.9525	0.819	0.5255	0.5485
318	Gh_D12G0257	D12	3405140	3409096	-	FU	0.338	1.2705	1.337	1.995	0.901	1.71	1.15	1.3895	1.4825	0.982	0.199	1.4175
319	Gh_D12G0258	D12	3420665	3420976	+	FU	0	0	0	0	0	0	0	0	0	0	0	0
320	Gh_D12G0259	D12	3511001	3513410	+	FU	3.911	0.137	3.289	11.1005	8.0155	5.797	3.6135	3.2215	1.5395	5.464	1.439	1.001
321	Gh_D12G0260	D12	3516514	3518648	-	FU	19.2085	48.6575	6.1925	13.811	126.188	58.2385	45.9415	14.469	7.0305	10.852	5.352	14.8895
322	Gh_D12G0261	D12	3529833	3531708	-	FU	13.664	14.0055	8.5615	11.6055	15.895	10.947	21.547	10.732	5.2475	8.4975	8.831	7.788
323	Gh_D12G0262	D12	3532434	3534047	-	FU	6.358	3.7525	6.5855	4.376	4.9485	4.64	7.0385	4.0305	3.411	4.318	1.2005	4.6685
324	Gh_D12G0263	D12	3592187	3594798	+	FU	20.2765	14.275	9.025	16.2125	22.26	16.13	11.9265	11.744	4.266	5.5555	14.018	11.639
325	Gh_D12G0264	D12	3596958	3598312	-	FU	9.5445	20.258	20.26	53.878	47.7895	70.798	83.7705	57.6	61.4495	88.413	11.137	35.3325
326	Gh_D12G0265	D12	3611855	3613543	+	FU	0.155	0.224	0.047	0.0365	0	0	0	0.085	1.0185	8.6	0.0525	0.099
327	Gh_D12G0266	D12	3616470	3620241	-	FU	6.3335	18.51	8.533	31.771	21.8545	24.9175	22.632	36.0675	25.032	10.8255	5.3405	7.734
328	Gh_D12G0267	D12	3621003	3621725	-	FU	0	0	0	0	0	0	0	0	0.1285	0	0	0.2195
329	Gh_D12G0268	D12	3643805	3646925	+	FU	0.0185	0.096	0	0	0.0545	0.059	0	0.018	0	0.06	0.0965	0.043
330	Gh_D12G0269	D12	3647543	3652095	-	FU	20.1635	21.142	25.661	19.666	17.381	16.3745	20.4875	20.0125	15.1135	13.8355	14.542	11.1345
331	Gh_D12G0270	D12	3658589	3661479	+	FU	16.159	13.5795	10.1215	17.433	32.351	28.6665	22.839	21.2865	12.639	15.4825	7.2195	8.5615
332	Gh_D12G0271	D12	3663796	3665486	+	FU	2.1985	2.5305	1.594	3.6545	1.308	2.3175	0.862	1.6915	0.4685	0	0.053	1.4365
333	Gh_D12G0272	D12	3670334	3671030	+	FU	0.0735	0	0	0	0	0	0	0.1115	0.126	0.2395	0.3845	91.8245
334	Gh_D12G0273	D12	3682276	3687992	-	FU	6.135	7.9705	4.307	10.592	8.654	10.245	9.1375	7.3565	2.691	1.58	3.3615	6.129
335	Gh_D12G0274	D12	3709247	3715907	+	FU	2.9565	4.6445	3.8175	4.3525	5.042	4.1785	5.8035	4.554	4.1695	5.047	2.207	3.0505
336	Gh_D12G0275	D12	3716800	3719715	-	FU	8.629	5.881	8.342	17.93	24.1915	23.1695	18.9425	11.6	2.88	2.5725	14.51	10.467
337	Gh_D13G1422	D13	45063005	45063982	+	FU	1.6	2.359	9.911	0	0.356	0	0.121	0.18	0.0955	0	21.7995	5.4775
338	Gh_D13G1423	D13	45093319	45095232	+	FU	0.0505	0	0.1285	0.085	0.0255	0	0.474	0.061	0.0345	0	0	0.636
339	Gh_D13G1424	D13	45100476	45100907	-	FU	0.745	0	0	3.3035	2.9935	2.8335	3.326	1.7405	0.624	1.1185	0.7165	0.2145
340	Gh_D13G1425	D13	45132728	45138259	+	FU	1.497	2.3065	3.6845	17.674	6.644	12.284	7.0905	9.7115	3.0895	0.7875	0.1825	0.93
341	Gh_D13G1426	D13	45139489	45141155	+	FU	14.1495	19.673	22.342	21.4075	22.126	21.6495	26.7245	21.7095	15.4875	16.3805	40.9455	30.97
342	Gh_D13G1427	D13	45144130	45145908	+	FU	100.576	69.3995	77.4095	105.735	138.993	175.543	136.947	180.689	115.562	93.1995	43.193	41.3475
343	Gh_D13G1428	D13	45188235	45189284	+	FU	0.066	0.346	0	5.6645	11.368	24.941	13.1425	93.455	109.095	55.5525	0.15	0.124
344	Gh_D13G1429	D13	45195598	45207344	+	FU	/	/	/	/	/	/	/	/	/	/	/	/
345	Gh_D13G1430	D13	45220426	45222108	+	FU	45.229	21.1835	30.6485	14.7535	42.995	19.3615	41.6195	27.1665	23.024	35.6135	28.7845	22.786
346	Gh_D13G1431	D13	45226606	45229099	-	FU	5.552	4.3665	6.4955	9.3965	8.224	10.4395	8.767	10.5835	5.4055	4.5205	3.422	4.1615
347	Gh_D13G1432	D13	45230017	45231951	-	FU	39.52	5.842	17.851	21.502	21.4525	42.9175	18.86	56.279	75.12	132.328	33.4005	14.117
348	Gh_D13G1433	D13	45237567	45239823	+	FU	20.2625	8.1715	9.488	32.76	39.2195	32.224	44.435	20.2115	13.5695	10.2165	13.937	10.0105
349	Gh_D13G1434	D13	45248302	45250964	+	FU	8.654	8.0075	6.819	13.1025	8.8565	9.8825	13.5605	10.4005	6.913	5.401	4.944	5.5825
350	Gh_D13G1435	D13	45265349	45268955	+	FU	7.459	9.038	10.6505	3.7325	3.8675	3.1835	5.418	4.193	3.073	1.752	4.3125	2.6035
351	Gh_D13G1436	D13	45269389	45272764	-	FU	21.6455	8.6935	23.7815	39.021	36.0915	35.868	58.429	51.806	47.958	46.904	8.4395	19.0535
352	Gh_D13G1437	D13	45275045	45275579	-	FU	4.148	2.5525	3.3985	12.1295	21.9185	15.3965	15.9035	7.1155	10.873	10.5165	5.242	6.1525
353	Gh_D13G1438	D13	45276406	45277831	-	FU	16.964	2.8435	15.14	14.161	15.2865	8.942	19.689	11.2335	9.105	8.1665	8.991	8.314
354	Gh_D13G1439	D13	45313415	45315538	+	FU	0	0.3695	1.5925	1.1625	0.487	2.4405	0.498	1.1195	1.3095	3.4995	0	0.2115
355	Gh_D13G1440	D13	45316198	45317258	-	FU	5.195	7.4775	4.5065	4.5345	3.093	8.518	4.1885	11.8385	4.8965	3.5865	3.5105	2.5425
356	Gh_D13G1441	D13	45333461	45336295	-	FU	0.52	0.704	0.6065	1.143	0.5285	0.8665	0.3595	0.7355	0.678	0.8575	0.941	0.9625
357	Gh_D13G1442	D13	45337708	45339641	-	FU	1.4155	0.128	0.209	0.6335	0.1885	0.376	0.257	0.4125	1.0975	1.95	0.281	0.1635
358	Gh_D13G1443	D13	45356302	45357840	+	FU	0	0	0	0	0	0	0	0	0	0	0	0
359	Gh_D13G1444	D13	45373426	45374403	+	FU	125.226	22.634	88.858	91.3215	85.6775	168.141	143.841	89.3355	52.193	29.242	65.57	43.8175
360	Gh_D13G1445	D13	45375890	45377854	-	FU	114.082	29.823	47.859	70.2935	41.8945	54.3405	65.14	71.8965	71.2035	264.137	33.1005	20.482
361	Gh_D13G1446	D13	45392847	45394614	+	FU	8.889	9.5155	4.1825	10.7915	30.215	13.22	32.737	17.5065	6.5695	5.238	5.3405	8.078
362	Gh_D13G1447	D13	45395198	45396826	-	FU	0	0.174	0.073	0.5285	0.2295	0	0.3135	0.085	0.0205	0.4585	0.5825	0.09
363	Gh_D13G1448	D13	45403780	45405935	+	FU	4.163	2.84	2.857	4.049	2.727	1.638	2.7795	1.9965	1.6955	0.5795	1.0435	1.646
364	Gh_D13G1449	D13	45407824	45408033	+	FU	0	0	0	4.016	6.5835	2.3045	0	1.0975	2.8465	0	0	2.7115
365	Gh_D13G1450	D13	45414852	45415451	+	FU	0	0	0	0	0	0	0	0	0	0	0	0
366	Gh_D13G1451	D13	45426626	45429171	+	FU	8.7255	6.3465	5.6495	7.725	6.374	6.581	10.3905	8.316	8.6365	10.403	3.898	6.823
367	Gh_D13G1452	D13	45459268	45462015	+	FU	0.0795	0.1145	0.1505	0.037	1.719	0	3.4445	2.8865	0.254	0.1425	0	0.136
368	Gh_D13G1453	D13	45464143	45465288	-	FU	0	0	0	0	0	0	0	0	0	0	0	0
369	Gh_D13G1454	D13	45470042	45472108	+	FU	1.131	0.651	1.347	13.3215	9.3535	13.7065	6.835	8.7415	0.633	0.1235	0.2165	0.223
370	Gh_D13G1455	D13	45574159	45578015	+	FU	2.957	16.3395	4.62	2.0125	2.3945	1.9825	1.8855	4.2535	7.1335	10.857	7.73	5.257
371	Gh_D13G1456	D13	45578533	45578868	-	FU	63.272	8.212	22.4245	11.5675	18.9015	21.341	145.83	32.4795	13.889	2.998	3.616	8.242
372	Gh_D13G1457	D13	45594598	45595104	+	FU	3.938	0	5.6585	1.6555	1.81	1.2935	5.6935	1.4365	0.443	0	1.204	1.542
373	Gh_D13G1458	D13	45626896	45628174	+	FU	17.693	1.859	19.114	93.2115	69.9355	90.5505	27.24	66.045	79.069	59.9605	7.793	7.747
374	Gh_D13G1459	D13	45672669	45674637	+	FU	47.3125	29.1075	49.842	102.043	115.147	101.617	71.5515	92.6145	71.5045	54.466	21.713	28.069
375	Gh_D13G1460	D13	45694313	45696466	+	FU	13.3845	0.3105	10.189	0.0505	9.377	1.0255	1.535	0.7755	0.4475	3.4325	0.2525	4.347
376	Gh_D13G1461	D13	45697443	45700630	-	FU	1.497	0.504	0.678	11.905	11.673	5.9685	6.3455	6.508	6.206	7.372	0.0395	1.7025
377	Gh_D13G1462	D13	45716548	45719213	+	FU	13.143	16.116	16.6375	30.332	45.5385	38.1745	47.5875	29.7875	7.9445	5.1405	11.4825	17.5435
378	Gh_D13G1463	D13	45720745	45724399	-	FU	21.82	35.885	19.709	23.3505	11.505	20.9075	18.2455	22.0225	15.5155	22.5925	18.231	15.9915
379	Gh_D13G1464	D13	45762770	45765061	+	FU	28.922	28.197	32.1725	37.0705	36.3255	32.7215	43.8065	36.9985	27.8305	50.888	26.359	30.0325
380	Gh_D13G1465	D13	45765765	45769075	-	FU	1.685	4.942	1.51	1.333	0.638	0.6845	1.0835	1.3885	0.8368	1.433	1.1185	2.778
381	Gh_D13G1466	D13	45773105	45775331	-	FU	23.028	9.193	19.0905	19.2885	17.5725	12.61	27.4775	25.616	22.8325	37.7115	18.858	8.0235
382	Gh_D13G1467	D13	45777625	45778842	+	FU	0.1065	0	0.138	0	0	0.0865	0	0	0	0	0	0
383	Gh_D13G1468	D13	45778861	45779586	+	FU	0	0	0.271	0	0	0.058	0	0	0	0	0.103	0
384	Gh_D13G1469	D13	45780219	45783934	-	FU	0.663	1.976	3.154	7.3725	5.281	5.121	3.9515	5.3015	1.757	1.2885	0.527	1.4805
385	Gh_D13G1470	D13	45786072	45802053	-	FU	0.878	1.5905	1.3515	5.5615	1.1065	2.8955	1.046	3.3045	0.838	0.858	0.304	1.8015
386	Gh_D13G0277	D13	2710293	2712724	+	FL	0	0	0	0	0	0	0	0	0	0	0	0
387	Gh_D13G0278	D13	2718381	2718850	+	FL	0	0	0.427	0	0	0	0	0	0	0	0	0.303
388	Gh_D13G0279	D13	2720213	2720664	-	FL	1.0105	1.769	0.7935	3.4765	7.9625	5.0155	5.7565	6.1565	0.545	0.389	0.832	0.273
389	Gh_D13G0280	D13	2735685	2736189	+	FL	0	0	4.035	0	0	0	0	0	0	0	0	0.3385
390	Gh_D13G0281	D13	2743786	2744188	+	FL	0	0	0.582	0	0	0	0	0	0	0	0	0
391	Gh_D13G0282	D13	2748233	2748819	-	FL	0	0	0	0	0	0	0	0	0	0	0	0.138
392	Gh_D13G0283	D13	2753151	2753566	-	FL	0	0	0	0	0	0	0	5.354	4.363	0.338	0	0
393	Gh_D13G0284	D13	2754097	2754581	+	FL	0	0	0	0	0	0	0	0	0	0	0	0
394	Gh_D13G0285	D13	2755035	2760551	-	FL	8.064	6.7785	7.882	40.2175	13.954	19.332	18.231	14.0805	4.371	6.516	0.199	3.717
395	Gh_D13G0286	D13	2765006	2771069	+	FL	/	/	/	/	/	/	/	/	/	/	/	/
396	Gh_D13G0287	D13	2785487	2786239	+	FL	0.4035	30.0225	21.667	1.7695	3.4085	2.652	6.755	3.3385	0.168	0.355	0.464	12.5295
397	Gh_D13G0288	D13	2800250	2803202	+	FL	9.541	34.6855	10.6935	23.849	18.2115	20.399	18.8225	15.059	7.162	7.5515	6.862	12.159
398	Gh_D13G0289	D13	2808114	2809041	-	FL	8.1	5.876	7.1005	1.2185	0.523	1.4985	1.5445	2.2695	0.513	0.674	0	0
399	Gh_D13G0290	D13	2834365	2836366	+	FL	11.594	25.6065	7.723	19.5815	22.0745	9.534	9.8465	11.0815	3.7375	5.5905	26.6095	30.207
400	Gh_D13G0291	D13	2837711	2842072	-	FL	0	0.343	0	0.5555	0	0.2115	0.46	0.1145	0.112	0.372	0.125	0.056
401	Gh_D13G0292	D13	2850700	2851361	+	FL	15.474	12.644	11.844	26.509	20.1055	16.4375	20.091	17.2245	9.541	2.776	11.4385	9.2515
402	Gh_D13G0293	D13	2859239	2860307	+	FL	1.511	3.2285	0.806	7.1745	12.183	6.127	3.4635	2.678	2.08	1.479	1.8395	4.0115
403	Gh_D13G0294	D13	2862641	2864253	-	FL	27.9915	1.3055	58.0435	0.4945	1.164	0.768	1.303	1.243	0.4545	0.404	1.1395	6.804
404	Gh_D13G0295	D13	2869459	2871076	-	FL	4.9535	0.074	13.782	0.051	0	0	0	0	0.067	0	0.6015	0.2205
405	Gh_D13G0296	D13	2883539	2885740	-	FL	0	0.119	0.1035	3.286	2.7335	1.7835	0.171	1.141	0.056	0	0	1.013
406	Gh_D13G0297	D13	2890143	2892498	+	FL	9.7315	5.908	3.7455	9.546	9.614	12.029	6.061	9.9595	4.533	3.9455	3.523	4.468
407	Gh_D13G0298	D13	2896672	2899155	-	FL	0.299	0	0.683	0	0	0.021	0.3125	0.2515	0.0255	0	0	0.0565
408	Gh_D13G0299	D13	2906154	2908228	-	FL	9.7195	22.2455	4.067	65.34	20.4455	51.268	55.4425	39.3143	5.8605	3.3945	10.778	24.594
409	Gh_D13G0300	D13	2917622	2921761	-	FL	2.56	2.289	5.466	9.5505	5.2775	6.759	10.4965	7.991	7.727	8.7435	2.825	3.376
410	Gh_D13G0301	D13	2923757	2926516	-	FL	1.031	0.4335	1.434	1.3755	0.6095	0.5445	1.605	0.9585	0.502	12.0645	0.366	1.1335
411	Gh_D13G0302	D13	2937500	2947369	+	FL	3.144	1.3285	5.7505	28.268	18.2995	24.2525	16.9795	24.76	22.7505	38.2835	10.15	7.172
412	Gh_D13G0303	D13	2951537	2952954	-	FL	1.7445	0.3885	0.3485	8.118	3.79	5.0835	1.328	3.492	1.601	1.8595	0.8905	0.42
413	Gh_D13G0304	D13	2994378	2995110	+	FL	0.6955	0	0	0	0.2095	0	0	0.07	0	0	0	0.1425
414	Gh_D13G0305	D13	3002018	3006732	+	FL	3.8125	3.4165	4.468	24.2055	1.622	11.03	0.984	11.374	0.914	0.6725	0	1.2045
415	Gh_D13G0306	D13	3009187	3017249	+	FL	31.732	34.6755	31.2335	14.292	11.4875	14.2935	16.5105	23.593	33.278	48.0395	31.143	22.751
416	Gh_D13G0307	D13	3018651	3020501	-	FL	35.878	41.2575	76.8375	41.0735	39.013	59.3615	54.636	62.603	81.8545	148.857	64.3715	32.8675
417	Gh_D13G0308	D13	3043813	3045974	+	FL	2.059	1.749	0.1165	0.155	0.034	0	0	0.208	0.2425	0.0285	0	0.9635
418	Gh_D13G0309	D13	3047164	3049916	-	FL	14.2735	6.6565	8.2185	4.5945	8.8695	2.5655	9.5325	2.554	3.1685	1.105	8.4005	2.947
419	Gh_D13G0310	D13	3055609	3061598	-	FL	7.154	14.601	9.166	16.874	24.9435	24.2885	12.692	15.299	7.0105	3.097	4.9395	8.038
420	Gh_D13G0311	D13	3063249	3065534	-	FL	0.14	0.0545	0.1535	0.101	0	0	0	0.0155	0	0	0	0.121
421	Gh_D13G0312	D13	3106760	3109150	-	FL	0.0365	1.8075	0	0	0.0185	0	0	0	0	0	0	0.063
422	Gh_D13G0313	D13	3115976	3117716	-	FL	0.193	0.277	0	0	0	0.0215	0	0.015	0	0	0	0.0175
423	Gh_D13G0314	D13	3148771	3151135	+	FL	7.204	38.0695	11.0305	22.9565	40.8265	17.1365	28.729	14.0525	2.008	5.701	22.542	11.6355
424	Gh_D13G0315	D13	3154156	3160733	-	FL	1.023	0.4135	0.2895	0	0.0865	0.197	0.236	0.533	1.0175	1.0575	0	0.323
425	Gh_D13G0316	D13	3172003	3174558	-	FL	0.012	0.4535	0.6475	0.064	0.209	0.5235	0.2105	0.2555	0.1845	1.1625	0.0765	0.0205
426	Gh_D13G0317	D13	3176222	3190295	-	FL	11.0835	18.578	12.626	11.3805	17.688	10.503	18.939	14.7135	6.6625	6.9005	21.767	11.867
427	Gh_D13G0318	D13	3203926	3204802	-	FL	15.709	26.146	16.1095	6.1115	19.2635	20.0555	8.3615	8.138	2.8215	0	0	0
428	Gh_D13G0319	D13	3212386	3214613	-	FL	0	0	0.176	1.444	0.681	0.5205	0.457	0.481	1.731	0.8025	0	0
429	Gh_D13G0320	D13	3221016	3221540	-	FL	3.832	2.24	8.261	0	0	0.147	0	0.135	0	0	1.4675	0.5415
430	Gh_D13G0321	D13	3236812	3241674	+	FL	12.6555	36.969	11.918	24.1775	19.4735	22.4665	28.5915	24.002	13.5505	22.1675	17.1865	13.244
431	Gh_D13G0322	D13	3243249	3246246	-	FL	0	0	0	0.151	0.079	0.019	0.018	0.1065	0.012	0	0	0
432	Gh_D13G0323	D13	3247265	3251426	+	FL	14.87	31.1135	14.57	25.879	16.8165	25.1435	22.974	38.4565	47.4565	32.024	9.927	8.289
433	Gh_D13G0324	D13	3267529	3268218	-	FL	0.6165	2.101	1.0115	1.478	3.1705	0.742	5.074	1.6325	0.5645	0.071	1.079	0.5865
434	Gh_D13G0325	D13	3280366	3281895	+	FL	80.6525	123.392	98.32	197.56	198.892	310.175	206.56	278.975	151.168	152.318	65.089	53.7445
435	Gh_D13G0326	D13	3287405	3290962	+	FL	14.665	0.9005	5.7045	6.7595	6.712	4.988	10.8925	4.782	0.7775	1.6745	4.1665	6.295
436	Gh_D13G0327	D13	3295071	3296468	+	FL	0.7855	0	0.472	0.2425	0	0	0.068	0.101	0	0.0815	0.302	0.249
437	Gh_D13G0328	D13	3297315	3299169	-	FL	0	0.201	0	0	0	0	0	0	0	0	0	0
438	Gh_D13G0329	D13	3303763	3307811	+	FL	5.4745	7.321	8.03	8.9695	4.933	7.82	6.8065	7.6955	4.7895	3.517	5.5065	5.203
439	Gh_D13G0330	D13	3315222	3316873	-	FL	17.6675	0.864	1.939	6.1595	3.911	5.963	3.6205	3.7295	0.6945	0.485	0.3335	3.9105
440	Gh_D13G0331	D13	3346386	3349984	+	FL	8.5845	11.1435	8.8715	23.497	24.445	22.5595	13.562	19.411	15.544	17.4225	4.8065	4.72
441	Gh_D13G0332	D13	3354094	3354336	-	FL	0	0	0	0	0	0	0	0	0	0	0	0
442	Gh_D13G0333	D13	3407135	3411379	+	FL	2.005	3.0925	0.911	2.562	0.9915	1.224	0.674	1.269	0.465	1.0205	0.4085	0.4915
443	Gh_D13G0334	D13	3412802	3415692	+	FL	1.9535	2.308	2.2825	3.7085	27.937	4.163	6.391	3.357	1.7485	1.399	2.4445	1.8375
444	Gh_D13G0335	D13	3416352	3418650	-	FL	47.6555	34.133	53.72	32.2055	28.0685	35.7615	35.322	53.004	63.2965	77.6235	35.142	25.6515
445	Gh_D13G0336	D13	3425130	3426937	+	FL	1.7135	3.8425	13.796	5.3045	7.658	6.7785	12.884	9.3255	10.517	9.103	3.8025	12.8335
446	Gh_D13G0337	D13	3429385	3431956	-	FL	6.405	9.3865	14.5635	15.2525	20.764	11.916	31.6295	13.8695	9.3205	13.1725	7.8205	7.911
447	Gh_D13G0338	D13	3443922	3458705	+	FL	15.1665	15.504	20.0155	16.789	5.936	13.481	11.7015	19.365	32.1415	45.6675	18.722	15.7115
448	Gh_D13G0339	D13	3462326	3464905	+	FL	2.4285	1.0705	3.789	6.2105	4.1925	7.7525	6.28	5.0955	1.234	1.213	1.296	1.2145
449	Gh_D13G0340	D13	3465711	3471158	-	FL	27.9935	35.2725	25.214	23.916	18.9265	23.938	16.4585	32.4895	29.7685	39.039	24.603	18.8795
450	Gh_D13G0341	D13	3474333	3477755	-	FL	0	0	0	0	0	0	0	0.029	0	0	0	0.0145
451	Gh_D13G0342	D13	3480754	3482703	+	FL	29.1965	4.002	12.94	8.56	15.7355	22.007	18.087	19.469	21.6295	28.8845	9.7275	7.991
452	Gh_D13G0343	D13	3485356	3485943	+	FL	1.921	1.2145	2.251	2.643	1.201	2.742	2.307	3.591	1.9145	1.9475	0.4855	0.5725
453	Gh_D13G0344	D13	3485990	3486271	+	FL	/	/	/	/	/	/	/	/	/	/	/	/
454	Gh_D13G0345	D13	3488243	3491146	-	FL	9.69	9.535	14.848	9.8147	19.857	11.489	22.0135	17.268	11.7085	16.0595	13.77	7.673
455	Gh_D13G0346	D13	3493999	3496526	-	FL	0	0	0	0	0	0	0	0	0	0	0	0.374
