# Supplementary material for: Single-Locus and Multi-Locus Genome-Wide Association Studies in the Genetic Dissection of Fiber Quality Traits in Upland Cotton (Gossypium hirsutum L.)
Source: Front Plant Sci. 2018 Aug 17;9:1083. doi: 10.3389/fpls.2018.01083 (PMC6109694; doi:10.3389/fpls.2018.01083)
Supplement: Supplementary Table S5 — A systematic summary of the 113 candidate genes. [file Table_5.XLS]

## Sheet: 1
Candidate gene	Chr.	Position_start (bp)	Position_end (bp)	Strand	Trait	Function classification	GO_annotation	nr_annotation	COG_class_annotation	KEGG_annotation
Gh_A06G0844	A6	31818082	31819452	+	FS	(A) Cellular component/cell division	Biological Process: nucleobase-containing compound metabolic process (GO:0006139);; Cellular Component: membrane (GO:0016020);; Cellular Component: intracellular membrane-bounded organelle (GO:0043231);; Cellular Component: cytoplasmic part (GO:0044444);; Cellular Component: intracellular organelle part (GO:0044446);; Biological Process: single-organism cellular process (GO:0044763);; Biological …	Transducin/WD40 repeat-like superfamily protein [Theobroma cacao]	Signal transduction mechanisms	--
Gh_A07G0287	A7	3515094	3516209	-	FM	(A) Cellular component/cell division	Cellular Component: intracellular membrane-bounded organelle (GO:0043231);; Cellular Component: cytoplasmic part (GO:0044444);;	B3 domain-containing REM10 -like protein [Gossypium arboreum]	--	--
Gh_D01G0068	D1	491136	492971	+	FE	(A) Cellular component/cell division	Cellular Component: nucleus (GO:0005634);; Cellular Component: cytosol (GO:0005829);;	TP53RK-binding [Gossypium arboreum]	--	--
Gh_D01G0138	D1	1015671	1022737	+	FE	(A) Cellular component/cell division	Cellular Component: mitochondrial outer membrane (GO:0005741);; Biological Process: transmembrane transport (GO:0055085);;	Translocase of the outer mitochondrial membrane 40 [Theobroma cacao]	--	K11518|1e-178|vvi:100268104|hypothetical protein LOC100268104
Gh_D13G0302	D13	2937500	2947369	+	FL	(A) Cellular component/cell division	Biological Process: microtubule cytoskeleton organization (GO:0000226);; Biological Process: cell morphogenesis involved in differentiation (GO:0000904);; Biological Process: cytokinesis by cell plate formation (GO:0000911);; Molecular Function: microtubule motor activity (GO:0003777);; Cellular Component: cilium (GO:0005929);; Biological Process: DNA replication (GO:0006260);; Biological Process…	Kinesin-related 11 [Gossypium arboreum]	Cytoskeleton	--
Gh_D13G0334	D13	3412802	3415692	+	FL	(A) Cellular component/cell division	Cellular Component: cell part (GO:0044464);;	mTERF domain-containing 3, mitochondrial [Gossypium arboreum]	--	--
Gh_D13G1425	D13	45132728	45138259	+	FU	(A) Cellular component/cell division	Molecular Function: nucleotide binding (GO:0000166);; Biological Process: microtubule cytoskeleton organization (GO:0000226);; Biological Process: cell morphogenesis (GO:0000902);; Biological Process: cytokinesis by cell plate formation (GO:0000911);; Molecular Function: microtubule motor activity (GO:0003777);; Molecular Function: protein binding (GO:0005515);; Biological Process: DNA replicatio…	Kinesin motor family protein, putative [Theobroma cacao]	Cytoskeleton	--
Gh_D13G1431	D13	45226606	45229099	-	FU	(A) Cellular component/cell division	Biological Process: maltose metabolic process (GO:0000023);; Biological Process: polysaccharide catabolic process (GO:0000272);; Molecular Function: GTPase activity (GO:0003924);; Molecular Function: structural molecule activity (GO:0005198);; Molecular Function: GTP binding (GO:0005525);; Cellular Component: cytoplasm (GO:0005737);; Cellular Component: microtubule (GO:0005874);; Biological Proce…	Cell division FtsZ, chloroplastic -like protein [Gossypium arboreum]	Cell cycle control, cell division, chromosome partitioning	K03531|0.0|vvi:100243513|hypothetical protein LOC100243513
Gh_D13G1436	D13	45269389	45272764	-	FU	(A) Cellular component/cell division	Biological Process: polysaccharide catabolic process (GO:0000272);; Biological Process: cytokinesis (GO:0000910);; Biological Process: cytokinesis by cell plate formation (GO:0000911);; Biological Process: microtubule bundle formation (GO:0001578);; Cellular Component: nucleus (GO:0005634);; Cellular Component: mitochondrion (GO:0005739);; Cellular Component: spindle (GO:0005819);; Cellular Compo…	65-kDa microtubule-associated 1 -like protein [Gossypium arboreum]	--	--
Gh_A06G0842	A6	31779374	31781073	+	FS	(B) Substance transport and metabolism	Biological Process: mRNA splicing, via spliceosome (GO:0000398);; Biological Process: RNA methylation (GO:0001510);; Molecular Function: double-stranded DNA binding (GO:0003690);; Molecular Function: single-stranded RNA binding (GO:0003727);; Molecular Function: deoxyribonuclease activity (GO:0004536);; Molecular Function: ribonuclease activity (GO:0004540);; Biological Process: protein targeting…	Ribosomal protein S5 domain 2-like superfamily protein isoform 1 [Theobroma cacao]	--	K12590|1e-74|ath:AT3G46210|3' exoribonuclease family domain 1-containing protein
Gh_A07G0264	A7	3300325	3304039	-	FM	(B) Substance transport and metabolism	Biological Process: mitotic G2 phase (GO:0000085);; Molecular Function: 3-hydroxyisobutyryl-CoA hydrolase activity (GO:0003860);; Cellular Component: mitochondrion (GO:0005739);; Biological Process: valine catabolic process (GO:0006574);; Biological Process: fatty acid beta-oxidation (GO:0006635);; Biological Process: pyrimidine ribonucleotide biosynthetic process (GO:0009220);; Biological Proces…	hypothetical protein F383_08786 [Gossypium arboreum]	Lipid transport and metabolism	K05605|0.0|rcu:RCOM_0920900|Enoyl-CoA hydratase, mitochondrial precursor, putative
Gh_A07G0266	A7	3317142	3321081	-	FM	(B) Substance transport and metabolism	Molecular Function: signal transducer activity (GO:0004871);; Cellular Component: late endosome (GO:0005770);; Cellular Component: plasma membrane (GO:0005886);; Biological Process: signal transduction (GO:0007165);; Biological Process: response to light stimulus (GO:0009416);; Biological Process: response to blue light (GO:0009637);; Biological Process: anatomical structure morphogenesis (GO:000…	BTB/POZ domain-containing NPY1 -like protein [Gossypium arboreum]	--	--
Gh_A07G0315	A7	3914638	3917633	+	FM	(B) Substance transport and metabolism	Molecular Function: catalytic activity (GO:0003824);; Biological Process: metabolic process (GO:0008152);; Molecular Function: zinc ion binding (GO:0008270);;	BRCA1-associated [Gossypium arboreum]	--	--
Gh_A07G0317	A7	3934865	3935757	-	FM	(B) Substance transport and metabolism	Biological Process: response to stress (GO:0006950);; Biological Process: gravitropism (GO:0009630);; Biological Process: anatomical structure morphogenesis (GO:0009653);; Biological Process: response to auxin (GO:0009733);; Biological Process: somatic embryogenesis (GO:0010262);; Biological Process: gene expression (GO:0010467);; Biological Process: response to organic cyclic compound (GO:001407…	auxin-responsive IAA29-like protein [Gossypium hirsutum]	--	--
Gh_D01G0067	D1	481331	489547	-	FE	(B) Substance transport and metabolism	Biological Process: primary metabolic process (GO:0044238);; Biological Process: cellular macromolecule metabolic process (GO:0044260);; Biological Process: single-organism cellular process (GO:0044763);; Biological Process: system development (GO:0048731);; Biological Process: response to stimulus (GO:0050896);;	Leucine-rich repeat (LRR) family protein, putative isoform 1 [Theobroma cacao]	--	--
Gh_D01G0079	D1	565830	571276	+	FE	(B) Substance transport and metabolism	Molecular Function: protein kinase activity (GO:0004672);; Molecular Function: protein binding (GO:0005515);; Biological Process: polysaccharide metabolic process (GO:0005976);; Biological Process: cellular protein modification process (GO:0006464);; Biological Process: pattern specification process (GO:0007389);; Biological Process: macromolecule biosynthetic process (GO:0009059);; Biological Pr…	Leucine-rich repeat (LRR) family protein [Theobroma cacao]	--	--
Gh_D01G0134	D1	984873	987923	+	FE	(B) Substance transport and metabolism	Molecular Function: hydroxymethylglutaryl-CoA reductase (NADPH) activity (GO:0004420);; Cellular Component: nucleus (GO:0005634);; Cellular Component: endoplasmic reticulum membrane (GO:0005789);; Biological Process: isoprenoid biosynthetic process (GO:0008299);; Biological Process: coenzyme A metabolic process (GO:0015936);; Cellular Component: integral component of membrane (GO:0016021);; Biolo…	RecName: Full=3-hydroxy-3-methylglutaryl-coenzyme A reductase 1; Short=HMG-CoA reductase 1 [Gossypium hirsutum]	Lipid transport and metabolism	K00021|0.0|pop:POPTR_820962|hypothetical protein
Gh_D01G0150	D1	1091006	1094159	-	FE	(B) Substance transport and metabolism	Molecular Function: protein serine/threonine kinase activity (GO:0004674);; Molecular Function: protein binding (GO:0005515);; Molecular Function: ATP binding (GO:0005524);; Cellular Component: extracellular region (GO:0005576);; Cellular Component: nucleus (GO:0005634);; Cellular Component: vacuole (GO:0005773);; Cellular Component: plasma membrane (GO:0005886);; Biological Process: protein phos…	Cysteine-rich receptor-like protein kinase 6 [Gossypium arboreum]	--	--
Gh_D12G0227	D12	3018553	3019590	-	FU	(B) Substance transport and metabolism	Molecular Function: monooxygenase activity (GO:0004497);; Molecular Function: binding (GO:0005488);; Molecular Function: iron ion binding (GO:0005506);; Cellular Component: endoplasmic reticulum (GO:0005783);; Biological Process: response to stress (GO:0006950);; Biological Process: signal transduction (GO:0007165);; Molecular Function: electron carrier activity (GO:0009055);; Biological Process:…	cytochrome P450-like protein [Gossypium hirsutum]	Secondary metabolites biosynthesis, transport and catabolism	--
Gh_D12G0229	D12	3052881	3054090	-	FU	(B) Substance transport and metabolism	Molecular Function: monooxygenase activity (GO:0004497);; Molecular Function: iron ion binding (GO:0005506);; Molecular Function: protein binding (GO:0005515);; Cellular Component: endoplasmic reticulum (GO:0005783);; Biological Process: response to stress (GO:0006950);; Molecular Function: electron carrier activity (GO:0009055);; Biological Process: response to hormone (GO:0009725);; Biological …	cytochrome P450-like protein [Gossypium hirsutum]	Secondary metabolites biosynthesis, transport and catabolism	--
Gh_D12G0230	D12	3060158	3061693	-	FU	(B) Substance transport and metabolism	Molecular Function: monooxygenase activity (GO:0004497);; Molecular Function: binding (GO:0005488);; Molecular Function: iron ion binding (GO:0005506);; Cellular Component: endoplasmic reticulum (GO:0005783);; Biological Process: response to stress (GO:0006950);; Biological Process: signal transduction (GO:0007165);; Molecular Function: electron carrier activity (GO:0009055);; Cellular Component:…	cytochrome P450-like protein [Gossypium hirsutum]	Secondary metabolites biosynthesis, transport and catabolism	--
Gh_D12G0240	D12	3202139	3206015	+	FU	(B) Substance transport and metabolism	Cellular Component: mitochondrial respiratory chain complex III (GO:0005750);; Biological Process: cellular glucan metabolic process (GO:0006073);; Biological Process: generation of precursor metabolites and energy (GO:0006091);; Biological Process: defense response (GO:0006952);; Biological Process: organelle organization (GO:0006996);; Biological Process: pattern specification process (GO:00073…	COBRA-like protein 6 [Gossypium arboreum]	--	--
Gh_D12G0242	D12	3218723	3223600	-	FU	(B) Substance transport and metabolism	Molecular Function: phospholipase D activity (GO:0004630);; Molecular Function: calcium ion binding (GO:0005509);; Molecular Function: protein binding (GO:0005515);; Molecular Function: phosphatidylinositol-4,5-bisphosphate binding (GO:0005546);; Cellular Component: plasma membrane (GO:0005886);; Biological Process: response to oxidative stress (GO:0006979);; Biological Process: response to water…	Phospholipase D delta -like protein [Gossypium arboreum]	Lipid transport and metabolism	--
Gh_D12G0266	D12	3616470	3620241	-	FU	(B) Substance transport and metabolism	Cellular Component: cytosol (GO:0005829);; Molecular Function: diaminopimelate decarboxylase activity (GO:0008836);; Biological Process: lysine biosynthetic process via diaminopimelate (GO:0009089);; Cellular Component: chloroplast (GO:0009507);; Cellular Component: chloroplast stroma (GO:0009570);;	Diaminopimelate decarboxylase 2, chloroplastic -like protein [Gossypium arboreum]	Amino acid transport and metabolism	K01586|0.0|pop:POPTR_557223|diaminopimelate decarboxylase (EC:4.1.1.20)
Gh_D12G1864	D12	51242468	51248368	+	FM	(B) Substance transport and metabolism	Molecular Function: catalytic activity (GO:0003824);; Molecular Function: binding (GO:0005488);; Biological Process: DNA metabolic process (GO:0006259);; Biological Process: chromatin organization (GO:0006325);; Biological Process: lipid transport (GO:0006869);; Biological Process: response to stress (GO:0006950);; Biological Process: regulation of gene expression (GO:0010468);; Biological Proces…	Kelch domain-containing 4 [Gossypium arboreum]	--	--
Gh_D12G1868	D12	51286089	51288425	-	FM	(B) Substance transport and metabolism	Molecular Function: adenylate kinase activity (GO:0004017);; Molecular Function: copper ion binding (GO:0005507);; Molecular Function: ATP binding (GO:0005524);; Cellular Component: mitochondrion (GO:0005739);; Cellular Component: vacuolar membrane (GO:0005774);; Cellular Component: Golgi apparatus (GO:0005794);; Cellular Component: plasma membrane (GO:0005886);; Biological Process: purine nucleo…	Adenylate kinase B [Gossypium arboreum]	Nucleotide transport and metabolism	K00939|1e-146|osa:4350358|Os11g0312400
Gh_D12G1884	D12	51495593	51498388	+	FM	(B) Substance transport and metabolism	Molecular Function: catalytic activity (GO:0003824);; Molecular Function: protein binding (GO:0005515);; Cellular Component: nucleus (GO:0005634);; Biological Process: DNA metabolic process (GO:0006259);; Biological Process: response to stress (GO:0006950);; Biological Process: multicellular organismal development (GO:0007275);; Biological Process: response to abiotic stimulus (GO:0009628);; Biol…	SUMO-activating enzyme subunit 1B -like protein [Gossypium arboreum]	Coenzyme transport and metabolism	K10684|0.0|vvi:100268076|hypothetical protein LOC100268076
Gh_D13G0322	D13	3243249	3246246	-	FL	(B) Substance transport and metabolism	Cellular Component: Golgi apparatus (GO:0005794);; Cellular Component: plasma membrane (GO:0005886);; Biological Process: transport (GO:0006810);; Molecular Function: phosphatidylinositol transporter activity (GO:0008526);; Cellular Component: plasmodesma (GO:0009506);; Biological Process: flower development (GO:0009908);; Biological Process: cellular metabolic process (GO:0044237);;	SEC14-like 3 [Theobroma cacao]	--	--
Gh_A07G0263	A7	3282938	3298611	+	FM	(C) RNA Transcription	Cellular Component: DNA-directed RNA polymerase IV complex (GO:0000418);; Cellular Component: DNA-directed RNA polymerase V complex (GO:0000419);; Molecular Function: DNA binding (GO:0003677);; Molecular Function: DNA-directed RNA polymerase activity (GO:0003899);; Molecular Function: protein binding (GO:0005515);; Cellular Component: nuclear heterochromatin (GO:0005720);; Biological Process: DNA…	DNA-directed RNA polymerase D subunit 2a -like protein [Gossypium arboreum]	Transcription	--
Gh_A07G0294	A7	3576315	3581171	+	FM	(C) RNA Transcription	Molecular Function: RNA polymerase II transcription cofactor activity (GO:0001104);; Cellular Component: nucleus (GO:0005634);; Biological Process: regulation of transcription from RNA polymerase II promoter (GO:0006357);; Cellular Component: mediator complex (GO:0016592);;	mediator of rna polymerase ii transcription subunit 17 [Gossypium arboreum]	--	--
Gh_D01G0054	D1	376319	378243	-	FE	(C) RNA Transcription	Molecular Function: DNA binding (GO:0003677);; Molecular Function: sequence-specific DNA binding transcription factor activity (GO:0003700);; Molecular Function: protein binding (GO:0005515);; Cellular Component: nucleoplasm (GO:0005654);; Cellular Component: plasma membrane (GO:0005886);; Biological Process: regulation of transcription, DNA-templated (GO:0006355);; Biological Process: regulation…	DNA binding protein, putative isoform 2 [Theobroma cacao]	--	--
Gh_D01G0064	D1	452655	455041	+	FE	(C) RNA Transcription	Biological Process: multicellular organismal development (GO:0007275);; Biological Process: reproductive process (GO:0022414);; Biological Process: anatomical structure development (GO:0048856);;	AP2/B3-like transcriptional factor family protein, putative [Theobroma cacao]	--	--
Gh_D01G0073	D1	515002	517924	-	FE	(C) RNA Transcription	Biological Process: regionalization (GO:0003002);; Molecular Function: sequence-specific DNA binding transcription factor activity (GO:0003700);; Cellular Component: cytosol (GO:0005829);; Biological Process: regulation of cell size (GO:0008361);; Biological Process: response to temperature stimulus (GO:0009266);; Biological Process: response to water deprivation (GO:0009414);; Biological Process…	NAC domain, IPR003441-like protein [Theobroma cacao]	--	--
Gh_D01G0099	D1	793720	795566	+	FE	(C) RNA Transcription	Molecular Function: protein binding (GO:0005515);; Biological Process: cellular protein modification process (GO:0006464);; Biological Process: DNA mediated transformation (GO:0009294);; Biological Process: post-embryonic development (GO:0009791);; Biological Process: RNA metabolic process (GO:0016070);; Biological Process: chromatin modification (GO:0016568);; Molecular Function: transferase act…	Transcription factor GTE4 -like protein [Gossypium arboreum]	--	--
Gh_D01G0136	D1	994681	1003020	-	FE	(C) RNA Transcription	Biological Process: cytokinesis by cell plate formation (GO:0000911);; Molecular Function: catalytic activity (GO:0003824);; Cellular Component: nucleus (GO:0005634);; Biological Process: transcription, DNA-templated (GO:0006351);; Biological Process: RNA processing (GO:0006396);; Biological Process: defense response (GO:0006952);; Biological Process: microtubule-based process (GO:0007017);; Biol…	hypothetical protein F383_07474 [Gossypium arboreum]	Signal transduction mechanisms	--
Gh_D03G0895	D3	30671870	30673972	-	FM	(C) RNA Transcription	Molecular Function: DNA binding (GO:0003677);; Molecular Function: sequence-specific DNA binding transcription factor activity (GO:0003700);; Molecular Function: binding (GO:0005488);; Molecular Function: protein binding (GO:0005515);; Cellular Component: nucleus (GO:0005634);; Biological Process: glycine catabolic process (GO:0006546);; Biological Process: unsaturated fatty acid biosynthetic pro…	Transcription factor UNE10 -like protein [Gossypium arboreum]	--	--
Gh_D03G0918	D3	31152769	31160926	-	FM	(C) RNA Transcription	Cellular Component: cytoplasm (GO:0005737);; Biological Process: DNA metabolic process (GO:0006259);; Biological Process: regulation of transcription, DNA-templated (GO:0006355);; Biological Process: response to radiation (GO:0009314);; Molecular Function: hydrolase activity (GO:0016787);; Biological Process: reproductive process (GO:0022414);; Biological Process: multicellular organismal process…	Galactose oxidase/kelch repeat superfamily protein isoform 1 [Theobroma cacao]	--	--
Gh_D12G0232	D12	3082186	3084298	-	FU	(C) RNA Transcription	Biological Process: regionalization (GO:0003002);; Molecular Function: sequence-specific DNA binding transcription factor activity (GO:0003700);; Molecular Function: binding (GO:0005488);; Molecular Function: protein binding (GO:0005515);; Cellular Component: nucleus (GO:0005634);; Biological Process: rRNA processing (GO:0006364);; Biological Process: regulation of translation (GO:0006417);; Biol…	Two-component response regulator ARR18 -like protein [Gossypium arboreum]	--	--
Gh_D12G0241	D12	3208771	3211554	-	FU	(C) RNA Transcription	Molecular Function: sequence-specific DNA binding transcription factor activity (GO:0003700);; Molecular Function: binding (GO:0005488);; Biological Process: regulation of transcription, DNA-templated (GO:0006355);; Molecular Function: sequence-specific DNA binding (GO:0043565);; Biological Process: single-organism cellular process (GO:0044763);;	hypothetical protein F383_14723 [Gossypium arboreum]	--	--
Gh_D12G0275	D12	3716800	3719715	-	FU	(C) RNA Transcription	Biological Process: sulfur amino acid metabolic process (GO:0000096);; Biological Process: regionalization (GO:0003002);; Molecular Function: DNA binding (GO:0003677);; Molecular Function: sequence-specific DNA binding transcription factor activity (GO:0003700);; Cellular Component: nucleus (GO:0005634);; Cellular Component: cytoplasm (GO:0005737);; Biological Process: regulation of transcription…	BEL1-like homeodomain protein 6 [Gossypium arboreum]	--	--
Gh_D12G1861	D12	51225671	51228739	+	FM	(C) RNA Transcription	Molecular Function: RNA binding (GO:0003723);; Cellular Component: nucleus (GO:0005634);; Biological Process: regulation of transcription, DNA-templated (GO:0006355);; Cellular Component: cytoplasmic part (GO:0044444);;	hypothetical protein F383_29515 [Gossypium arboreum]	--	--
Gh_D12G1881	D12	51445274	51446068	-	FM	(C) RNA Transcription	Molecular Function: DNA binding (GO:0003677);; Molecular Function: sequence-specific DNA binding transcription factor activity (GO:0003700);; Molecular Function: protein binding (GO:0005515);; Cellular Component: cytosol (GO:0005829);; Biological Process: regulation of transcription, DNA-templated (GO:0006355);; Biological Process: abscisic acid-activated signaling pathway (GO:0009738);; Cellular…	Nuclear transcription factor Y subunit C-4 -like protein [Gossypium arboreum]	--	--
Gh_D13G0285	D13	2755035	2760551	-	FL	(C) RNA Transcription	Molecular Function: phosphorelay sensor kinase activity (GO:0000155);; Molecular Function: phosphorelay response regulator activity (GO:0000156);; Biological Process: phosphorelay signal transduction system (GO:0000160);; Biological Process: response to superoxide (GO:0000303);; Molecular Function: phosphoprotein phosphatase activity (GO:0004721);; Molecular Function: osmosensor activity (GO:0005…	Histidine kinase 4 -like protein [Gossypium arboreum]	Signal transduction mechanisms	K14489|0.0|vvi:100254304|similar to cytokinin receptor 1
Gh_D13G0339	D13	3462326	3464905	+	FL	(C) RNA Transcription	Biological Process: MAPK cascade (GO:0000165);; Molecular Function: nucleotide binding (GO:0000166);; Molecular Function: GTPase activity (GO:0003924);; Molecular Function: signal transducer activity (GO:0004871);; Molecular Function: protein binding (GO:0005515);; Cellular Component: endoplasmic reticulum (GO:0005783);; Cellular Component: heterotrimeric G-protein complex (GO:0005834);; Biologic…	Guanine nucleotide-binding subunit beta-2 [Gossypium arboreum]	General function prediction only	K04536|0.0|vvi:100252195|hypothetical protein LOC100252195
Gh_D13G0346	D13	3493999	3496526	-	FL	(C) RNA Transcription	Molecular Function: binding (GO:0005488);; Biological Process: response to stress (GO:0006950);; Biological Process: cellular process (GO:0009987);; Biological Process: biological regulation (GO:0065007);;	Transcription factor protein [Gossypium arboreum]	--	--
Gh_D13G1458	D13	45626896	45628174	+	FU	(C) RNA Transcription	Molecular Function: ubiquitin-protein ligase activity (GO:0004842);; Molecular Function: protein binding (GO:0005515);; Cellular Component: plasma membrane (GO:0005886);; Biological Process: mRNA transcription (GO:0009299);; Biological Process: response to light stimulus (GO:0009416);; Cellular Component: chloroplast thylakoid membrane (GO:0009535);; Biological Process: pollen development (GO:000…	NEP1-interacting 1 -like protein [Gossypium arboreum]	--	--
Gh_D13G1464	D13	45762770	45765061	+	FU	(C) RNA Transcription	Molecular Function: acid phosphatase activity (GO:0003993);; Molecular Function: protein serine/threonine phosphatase activity (GO:0004722);; Cellular Component: extracellular region (GO:0005576);; Cellular Component: extracellular space (GO:0005615);; Cellular Component: vacuole (GO:0005773);; Cellular Component: cytosol (GO:0005829);; Cellular Component: plant-type cell wall (GO:0009505);; Biol…	PAP18 [Gossypium hirsutum]	General function prediction only	--
Gh_D01G0072	D1	512940	513377	-	FE	(D) Translation, ribosomal structure and biogenesis	Molecular Function: structural constituent of ribosome (GO:0003735);; Cellular Component: cell wall (GO:0005618);; Cellular Component: nucleolus (GO:0005730);; Cellular Component: Golgi apparatus (GO:0005794);; Cellular Component: ribosome (GO:0005840);; Biological Process: translation (GO:0006412);; Cellular Component: plasmodesma (GO:0009506);; Cellular Component: chloroplast (GO:0009507);; Cel…	RecName: Full=40S ribosomal protein S16 [Gossypium hirsutum]	Translation, ribosomal structure and biogenesis	K02960|1e-95|vvi:100250286|hypothetical protein LOC100250286
Gh_D01G0083	D1	593081	596421	-	FE	(D) Translation, ribosomal structure and biogenesis	Cellular Component: mitochondrion (GO:0005739);; Biological Process: RNA modification (GO:0009451);; Molecular Function: pseudouridine synthase activity (GO:0009982);; Molecular Function: hydrolase activity (GO:0016787);; Biological Process: methylglyoxal catabolic process to D-lactate (GO:0019243);;	hypothetical protein F383_00972 [Gossypium arboreum]	Translation, ribosomal structure and biogenesis	--
Gh_D01G0110	D1	844804	847745	+	FE	(D) Translation, ribosomal structure and biogenesis	Molecular Function: mRNA 3'-UTR binding (GO:0003730);; Cellular Component: cytosol (GO:0005829);; Cellular Component: plasma membrane (GO:0005886);; Biological Process: nucleobase-containing compound metabolic process (GO:0006139);; Cellular Component: intracellular membrane-bounded organelle (GO:0043231);; Biological Process: single-organism cellular process (GO:0044763);;	Putative pumilio, chloroplastic -like protein [Gossypium arboreum]	Translation, ribosomal structure and biogenesis	--
Gh_D03G0889	D3	30547760	30549496	-	FM	(D) Translation, ribosomal structure and biogenesis	Molecular Function: translation initiation factor activity (GO:0003743);; Molecular Function: translation elongation factor activity (GO:0003746);; Cellular Component: nucleus (GO:0005634);; Cellular Component: Golgi apparatus (GO:0005794);; Biological Process: gluconeogenesis (GO:0006094);; Biological Process: glycolysis (GO:0006096);; Biological Process: rRNA processing (GO:0006364);; Biologica…	Eukaryotic translation initiation factor 5A [Gossypium arboreum]	Translation, ribosomal structure and biogenesis	K03263|1e-109|vvi:100253611|hypothetical protein LOC100253611
Gh_D03G0901	D3	30842317	30843974	-	FM	(D) Translation, ribosomal structure and biogenesis	Biological Process: RNA methylation (GO:0001510);; Molecular Function: structural constituent of ribosome (GO:0003735);; Cellular Component: cell wall (GO:0005618);; Cellular Component: nucleolus (GO:0005730);; Cellular Component: vacuole (GO:0005773);; Biological Process: translation (GO:0006412);; Cellular Component: plasmodesma (GO:0009506);; Cellular Component: membrane (GO:0016020);; Cellula…	Ribosomal protein S19e family protein isoform 1 [Theobroma cacao]	Translation, ribosomal structure and biogenesis	K02966|1e-89|pop:POPTR_556400|hypothetical protein
Gh_D12G0264	D12	3596958	3598312	-	FU	(D) Translation, ribosomal structure and biogenesis	Biological Process: RNA methylation (GO:0001510);; Molecular Function: structural constituent of ribosome (GO:0003735);; Cellular Component: vacuolar membrane (GO:0005774);; Cellular Component: Golgi apparatus (GO:0005794);; Cellular Component: ribosome (GO:0005840);; Biological Process: translation (GO:0006412);; Cellular Component: plasmodesma (GO:0009506);; Cellular Component: cytosolic small …	40S ribosomal S25-2 -like protein [Gossypium arboreum]	Translation, ribosomal structure and biogenesis	K02975|4e-58|rcu:RCOM_1447530|40S ribosomal protein S25-1, putative
Gh_D12G1870	D12	51322911	51324930	+	FM	(D) Translation, ribosomal structure and biogenesis	Molecular Function: translation elongation factor activity (GO:0003746);; Cellular Component: vacuole (GO:0005773);; Cellular Component: Golgi apparatus (GO:0005794);; Cellular Component: cytosol (GO:0005829);; Cellular Component: eukaryotic translation elongation factor 1 complex (GO:0005853);; Cellular Component: plasma membrane (GO:0005886);; Biological Process: translational elongation (GO:00…	hypothetical protein F383_00427 [Gossypium arboreum]	Translation, ribosomal structure and biogenesis	K03232|1e-141|rcu:RCOM_1506550|elongation factor 1-beta, putative
Gh_D13G0325	D13	3280366	3281895	+	FL	(D) Translation, ribosomal structure and biogenesis	Biological Process: RNA methylation (GO:0001510);; Molecular Function: structural constituent of ribosome (GO:0003735);; Cellular Component: vacuolar membrane (GO:0005774);; Cellular Component: Golgi apparatus (GO:0005794);; Cellular Component: ribosome (GO:0005840);; Biological Process: translation (GO:0006412);; Cellular Component: plasmodesma (GO:0009506);; Cellular Component: cytosolic small …	40S ribosomal S25-2 -like protein [Gossypium arboreum]	Translation, ribosomal structure and biogenesis	K02975|3e-71|rcu:RCOM_1447530|40S ribosomal protein S25-1, putative
Gh_D13G1427	D13	45144130	45145908	+	FU	(D) Translation, ribosomal structure and biogenesis	Biological Process: maturation of SSU-rRNA from tricistronic rRNA transcript (SSU-rRNA, 5.8S rRNA, LSU-rRNA) (GO:0000462);; Biological Process: RNA methylation (GO:0001510);; Molecular Function: structural constituent of ribosome (GO:0003735);; Cellular Component: cell wall (GO:0005618);; Cellular Component: nucleolus (GO:0005730);; Cellular Component: Golgi apparatus (GO:0005794);; Cellular Comp…	40S ribosomal S8 [Gossypium arboreum]	Translation, ribosomal structure and biogenesis	K02995|1e-151|rcu:RCOM_0046320|40S ribosomal protein S8, putative
Gh_D13G1437	D13	45275045	45275579	-	FU	(D) Translation, ribosomal structure and biogenesis	Biological Process: formation of translation preinitiation complex (GO:0001731);; Molecular Function: translation initiation factor activity (GO:0003743);; Cellular Component: eukaryotic translation initiation factor 3 complex (GO:0005852);; Biological Process: regulation of translational initiation (GO:0006446);; Cellular Component: eukaryotic 43S preinitiation complex (GO:0016282);; Cellular Co…	Eukaryotic translation initiation factor 3 subunit J [Theobroma cacao]	--	K03245|2e-38|rcu:RCOM_1220860|Eukaryotic translation initiation factor 3 subunit, putative
Gh_D13G1459	D13	45672669	45674637	+	FU	(D) Translation, ribosomal structure and biogenesis	Molecular Function: endoribonuclease activity (GO:0004521);; Cellular Component: mitochondrion (GO:0005739);; Cellular Component: vacuole (GO:0005773);; Biological Process: gluconeogenesis (GO:0006094);; Biological Process: glycolysis (GO:0006096);; Cellular Component: chloroplast stroma (GO:0009570);; Cellular Component: thylakoid (GO:0009579);; Biological Process: response to salt stress (GO:00…	Ribonuclease protein [Gossypium arboreum]	Translation, ribosomal structure and biogenesis	--
Gh_A07G0275	A7	3399593	3400898	+	FM	(E) Defense/resistance-responsive	Molecular Function: peroxidase activity (GO:0004601);; Cellular Component: extracellular region (GO:0005576);; Cellular Component: nucleus (GO:0005634);; Cellular Component: Golgi apparatus (GO:0005794);; Biological Process: anion transport (GO:0006820);; Biological Process: response to oxidative stress (GO:0006979);; Biological Process: response to desiccation (GO:0009269);; Biological Process: …	Peroxidase superfamily protein [Theobroma cacao]	--	--
Gh_A07G0304	A7	3750582	3751148	+	FM	(E) Defense/resistance-responsive	Cellular Component: extracellular region (GO:0005576);; Cellular Component: cell wall (GO:0005618);; Biological Process: defense response (GO:0006952);; Biological Process: suberin biosynthetic process (GO:0010345);; Biological Process: single-organism cellular process (GO:0044763);;	Disease resistance response protein, putative [Theobroma cacao]	--	--
Gh_D01G0052	D1	357233	360247	-	FE	(E) Defense/resistance-responsive	Biological Process: polysaccharide biosynthetic process (GO:0000271);; Biological Process: polysaccharide catabolic process (GO:0000272);; Cellular Component: mitochondrial respiratory chain complex III (GO:0005750);; Biological Process: starch metabolic process (GO:0005982);; Biological Process: glycolysis (GO:0006096);; Biological Process: calcium ion transport (GO:0006816);; Biological Process…	COBRA-like protein 6 precursor [Theobroma cacao]	--	--
Gh_D01G0149	D1	1087854	1090029	-	FE	(E) Defense/resistance-responsive	Biological Process: response to hypoxia (GO:0001666);; Molecular Function: nucleic acid binding (GO:0003676);; Molecular Function: translation initiation factor activity (GO:0003743);; Molecular Function: protein binding (GO:0005515);; Molecular Function: ATP binding (GO:0005524);; Cellular Component: nucleolus (GO:0005730);; Cellular Component: vacuolar membrane (GO:0005774);; Cellular Component…	Eukaryotic initiation factor 4A-III isoform 1 [Theobroma cacao]	--	K13025|0.0|vvi:100255368|hypothetical protein LOC100255368
Gh_D03G0897	D3	30777731	30791206	+	FM	(E) Defense/resistance-responsive	Biological Process: mitotic cell cycle (GO:0000278);; Biological Process: regionalization (GO:0003002);; Molecular Function: catalytic activity (GO:0003824);; Molecular Function: helicase activity (GO:0004386);; Molecular Function: protein binding (GO:0005515);; Cellular Component: cell wall (GO:0005618);; Biological Process: DNA repair (GO:0006281);; Biological Process: chromatin remodeling (GO:…	SNF2 domain-containing protein / helicase domain-containing protein / HNH endonuclease domain-containing protein, putative isoform 1 [Theobroma cacao]	--	--
Gh_D12G0272	D12	3670334	3671030	+	FU	(E) Defense/resistance-responsive	Biological Process: response to stress (GO:0006950);; Biological Process: response to abiotic stimulus (GO:0009628);; Biological Process: cellular process (GO:0009987);; Biological Process: single-organism process (GO:0044699);; Biological Process: response to oxygen-containing compound (GO:1901700);;	Dehydrin LEA, putative [Theobroma cacao]	--	--
Gh_D01G0141	D1	1032037	1033667	-	FE	(F) Posttranslational modification, protein turnover, chaperones	Biological Process: protein folding (GO:0006457);; Cellular Component: prefoldin complex (GO:0016272);; Molecular Function: unfolded protein binding (GO:0051082);;	hypothetical protein F383_16051 [Gossypium arboreum]	Posttranslational modification, protein turnover, chaperones	K04797|2e-85|pop:POPTR_558668|hypothetical protein
Gh_D12G0270	D12	3658589	3661479	+	FU	(F) Posttranslational modification, protein turnover, chaperones	Molecular Function: protein binding (GO:0005515);; Cellular Component: endoplasmic reticulum lumen (GO:0005788);; Cellular Component: plasma membrane (GO:0005886);; Biological Process: DNA-dependent DNA replication (GO:0006261);; Biological Process: protein folding (GO:0006457);; Biological Process: response to heat (GO:0009408);; Biological Process: phototropism (GO:0009638);; Biological Process…	Chaperone dnaJ 10 -like protein [Gossypium arboreum]	Posttranslational modification, protein turnover, chaperones	--
Gh_D13G0319	D13	3212386	3214613	-	FL	(F) Posttranslational modification, protein turnover, chaperones	Molecular Function: protein binding (GO:0005515);; Cellular Component: endoplasmic reticulum lumen (GO:0005788);; Cellular Component: Golgi stack (GO:0005795);; Cellular Component: plasma membrane (GO:0005886);; Biological Process: protein folding (GO:0006457);; Cellular Component: plasmodesma (GO:0009506);; Biological Process: systemic acquired resistance (GO:0009627);; Biological Process: photo…	Chaperone dnaJ 10 -like protein [Gossypium arboreum]	Posttranslational modification, protein turnover, chaperones	--
Gh_D12G1890	D12	51651440	51653061	-	FM	(G) Energy production and conversion	Molecular Function: pyruvate dehydrogenase (acetyl-transferring) activity (GO:0004739);; Cellular Component: mitochondrion (GO:0005739);; Cellular Component: cytosol (GO:0005829);; Biological Process: metabolic process (GO:0008152);; Cellular Component: chloroplast stroma (GO:0009570);; Cellular Component: chloroplast envelope (GO:0009941);; Biological Process: cellular process (GO:0009987);; Mol…	Pyruvate dehydrogenase E1 alpha, ALPHA [Theobroma cacao]	Energy production and conversion	K00161|1e-180|rcu:RCOM_1339660|pyruvate dehydrogenase, putative (EC:1.2.4.1)
Gh_D12G1893	D12	51661731	51664948	-	FM	(G) Energy production and conversion	Molecular Function: pyruvate dehydrogenase (acetyl-transferring) activity (GO:0004739);; Cellular Component: mitochondrion (GO:0005739);; Cellular Component: cytosol (GO:0005829);; Biological Process: metabolic process (GO:0008152);; Cellular Component: chloroplast stroma (GO:0009570);; Cellular Component: chloroplast envelope (GO:0009941);; Biological Process: cellular process (GO:0009987);; Mol…	Pyruvate dehydrogenase E1 component subunit alpha [Gossypium arboreum]	Energy production and conversion	K00161|0.0|rcu:RCOM_1339660|pyruvate dehydrogenase, putative (EC:1.2.4.1)
Gh_A06G0854	A6	32112094	32114563	+	FS	(H) Putative and uncharacterized proteins	Cellular Component: chloroplast (GO:0009507);; Molecular Function: transferase activity, transferring phosphorus-containing groups (GO:0016772);;	hypothetical protein F383_04466 [Gossypium arboreum]	--	K08869|2e-26|pop:POPTR_570210|hypothetical protein
Gh_D01G0053	D1	364931	365332	+	FE	(H) Putative and uncharacterized proteins	--	Uncharacterized protein TCM_006964 [Theobroma cacao]	--	--
Gh_D01G0058	D1	401026	404030	+	FE	(H) Putative and uncharacterized proteins	Biological Process: Group II intron splicing (GO:0000373);; Molecular Function: endonuclease activity (GO:0004519);; Cellular Component: chloroplast (GO:0009507);; Biological Process: plastid organization (GO:0009657);; Biological Process: gene expression (GO:0010467);; Biological Process: RNA metabolic process (GO:0016070);; Biological Process: developmental process (GO:0032502);; Cellular Compo…	hypothetical protein F383_13349 [Gossypium arboreum]	--	--
Gh_D01G0137	D1	1009837	1013047	+	FE	(H) Putative and uncharacterized proteins	Cellular Component: protein phosphatase type 2A complex (GO:0000159);; Molecular Function: protein serine/threonine kinase activity (GO:0004674);; Molecular Function: phosphoprotein phosphatase activity (GO:0004721);; Molecular Function: protein serine/threonine phosphatase activity (GO:0004722);; Cellular Component: nucleus (GO:0005634);; Cellular Component: nucleolus (GO:0005730);; Cellular Com…	uncharacterized protein LOC100820006 [Glycine max]	Signal transduction mechanisms	K01090|0.0|vvi:100259271|hypothetical protein LOC100259271
Gh_D03G0892	D3	30656463	30660420	+	FM	(H) Putative and uncharacterized proteins	--	Uncharacterized protein isoform 1 [Theobroma cacao]	--	--
Gh_D03G0893	D3	30667653	30669014	+	FM	(H) Putative and uncharacterized proteins	--	Uncharacterized protein TCM_014139 [Theobroma cacao]	--	--
Gh_D03G0894	D3	30669243	30670442	+	FM	(H) Putative and uncharacterized proteins	--	Uncharacterized protein TCM_014139 [Theobroma cacao]	--	--
Gh_D12G0233	D12	3145463	3147534	-	FU	(H) Putative and uncharacterized proteins	--	hypothetical protein F383_06081 [Gossypium arboreum]	--	--
Gh_D12G0238	D12	3193653	3193997	-	FU	(H) Putative and uncharacterized proteins	--	Uncharacterized protein TCM_006951 [Theobroma cacao]	--	--
Gh_D12G0253	D12	3366309	3369157	-	FU	(H) Putative and uncharacterized proteins	Molecular Function: protein serine/threonine kinase activity (GO:0004674);; Molecular Function: ATP binding (GO:0005524);; Cellular Component: nucleus (GO:0005634);; Cellular Component: plasma membrane (GO:0005886);; Biological Process: protein phosphorylation (GO:0006468);; Cellular Component: plasmodesma (GO:0009506);; Cellular Component: chloroplast (GO:0009507);; Biological Process: response …	hypothetical protein F383_26867 [Gossypium arboreum]	--	--
Gh_D12G0267	D12	3621003	3621725	-	FU	(H) Putative and uncharacterized proteins	--	unnamed protein product [Coffea canephora]	--	--
Gh_D12G1863	D12	51238260	51239494	+	FM	(H) Putative and uncharacterized proteins	Molecular Function: carboxylic ester hydrolase activity (GO:0004091);; Cellular Component: extracellular region (GO:0005576);; Cellular Component: cell wall (GO:0005618);; Cellular Component: vacuole (GO:0005773);; Biological Process: lipid metabolic process (GO:0006629);; Molecular Function: hydrolase activity, acting on ester bonds (GO:0016788);; Biological Process: organic substance metabolic …	hypothetical protein F383_21550 [Gossypium arboreum]	--	--
Gh_D12G1887	D12	51536107	51537892	+	FM	(H) Putative and uncharacterized proteins	--	hypothetical protein F383_10565 [Gossypium arboreum]	--	--
Gh_D13G0282	D13	2748233	2748819	-	FL	(H) Putative and uncharacterized proteins	Biological Process: cellular response to hypoxia (GO:0071456);;	unnamed protein product [Vitis vinifera]	--	--
Gh_D13G0283	D13	2753151	2753566	-	FL	(H) Putative and uncharacterized proteins	--	hypothetical protein F383_31201 [Gossypium arboreum]	--	--
Gh_D13G0292	D13	2850700	2851361	+	FL	(H) Putative and uncharacterized proteins	Molecular Function: nucleic acid binding (GO:0003676);;	hypothetical protein F383_13421 [Gossypium arboreum]	--	K13152|4e-53|pop:POPTR_662559|hypothetical protein
Gh_D13G0296	D13	2883539	2885740	-	FL	(H) Putative and uncharacterized proteins	Molecular Function: hydrolase activity, hydrolyzing O-glycosyl compounds (GO:0004553);; Cellular Component: extracellular region (GO:0005576);; Cellular Component: mitochondrion (GO:0005739);; Cellular Component: Golgi apparatus (GO:0005794);; Cellular Component: cytosol (GO:0005829);; Cellular Component: plasma membrane (GO:0005886);; Biological Process: carbohydrate metabolic process (GO:000597…	hypothetical protein F383_28599 [Gossypium arboreum]	--	K01179|0.0|pop:POPTR_759738|endoglucanase (EC:3.2.1.4)
Gh_D13G0331	D13	3346386	3349984	+	FL	(H) Putative and uncharacterized proteins	Molecular Function: nucleotide binding (GO:0000166);; Molecular Function: nucleic acid binding (GO:0003676);; Cellular Component: nucleus (GO:0005634);; Cellular Component: cytosol (GO:0005829);; Cellular Component: plasma membrane (GO:0005886);; Biological Process: DNA repair (GO:0006281);; Biological Process: DNA mediated transformation (GO:0009294);; Cellular Component: chloroplast (GO:0009507…	hypothetical protein F383_08414 [Gossypium arboreum]	--	--
Gh_D13G1461	D13	45697443	45700630	-	FU	(H) Putative and uncharacterized proteins	Cellular Component: cytoplasm (GO:0005737);; Biological Process: cell adhesion (GO:0007155);; Biological Process: trichome morphogenesis (GO:0010090);; Biological Process: actin nucleation (GO:0045010);; Biological Process: root hair cell differentiation (GO:0048765);; Biological Process: cell wall organization (GO:0071555);;	hypothetical protein F383_10515 [Gossypium arboreum]	--	--
Gh_A06G0851	A6	32101211	32104279	+	FS	(I) General function prediction only	Biological Process: organ senescence (GO:0010260);; Biological Process: para-aminobenzoic acid metabolic process (GO:0046482);;	Putative hydrolase YtaP [Gossypium arboreum]	General function prediction only	--
Gh_A07G0272	A7	3380225	3382388	+	FM	(I) General function prediction only	--	Spindle and kinetochore-associated 2 [Gossypium arboreum]	--	--
Gh_A07G0290	A7	3541692	3543476	-	FM	(I) General function prediction only	Molecular Function: endonuclease activity (GO:0004519);; Cellular Component: mitochondrion (GO:0005739);; Biological Process: fatty acid catabolic process (GO:0009062);; Cellular Component: chloroplast (GO:0009507);; Biological Process: thylakoid membrane organization (GO:0010027);; Biological Process: photosystem II assembly (GO:0010207);; Biological Process: regulation of chlorophyll biosynthet…	Tetratricopeptide repeat (TPR)-like superfamily protein, putative [Theobroma cacao]	--	--
Gh_D01G0057	D1	395483	398406	-	FE	(I) General function prediction only	Molecular Function: protein serine/threonine kinase activity (GO:0004674);; Molecular Function: protein binding (GO:0005515);; Molecular Function: ATP binding (GO:0005524);; Cellular Component: nucleus (GO:0005634);; Cellular Component: cytosol (GO:0005829);; Cellular Component: plasma membrane (GO:0005886);; Biological Process: sucrose metabolic process (GO:0005985);; Biological Process: glycoly…	Serine/threonine-protein kinase SRK2E [Gossypium arboreum]	--	K14498|0.0|rcu:RCOM_0774030|Serine/threonine-protein kinase SAPK10, putative (EC:2.7.11.1)
Gh_D01G0059	D1	410954	413209	-	FE	(I) General function prediction only	Molecular Function: zinc ion binding (GO:0008270);;	Armadillo repeat-containing 6 [Gossypium arboreum]	--	--
Gh_D01G0060	D1	414434	418256	-	FE	(I) General function prediction only	--	RING finger protein [Gossypium arboreum]	--	--
Gh_D01G0071	D1	506422	509487	-	FE	(I) General function prediction only	--	F-box only 43 [Gossypium arboreum]	--	--
Gh_D01G0104	D1	815891	817401	+	FE	(I) General function prediction only	--	SNARE-like superfamily protein isoform 1 [Theobroma cacao]	--	--
Gh_D01G0106	D1	819121	821106	-	FE	(I) General function prediction only	--	Chaperone DnaJ [Gossypium arboreum]	--	--
Gh_D01G0113	D1	860054	860456	+	FE	(I) General function prediction only	--	Defensin-like protein [Gossypium arboreum]	--	--
Gh_D01G0114	D1	871511	871890	+	FE	(I) General function prediction only	--	Defensin-like protein [Gossypium arboreum]	--	--
Gh_D01G0119	D1	903043	914806	-	FE	(I) General function prediction only	Cellular Component: mitochondrion (GO:0005739);; Cellular Component: endosome (GO:0005768);; Cellular Component: Golgi apparatus (GO:0005794);; Cellular Component: trans-Golgi network (GO:0005802);; Biological Process: response to stress (GO:0006950);; Biological Process: signal transduction (GO:0007165);; Biological Process: pollen development (GO:0009555);; Biological Process: pollen tube growt…	Galacturonosyltransferase 3 isoform 3 [Theobroma cacao]	--	K13648|0.0|pop:POPTR_595004|glycosyltransferase, family GT8 (EC:2.4.1.43)
Gh_D01G0120	D1	916799	918790	-	FE	(I) General function prediction only	--	Class II metallothionein-like protein 1A [Gossypium arboreum]	--	--
Gh_D12G0251	D12	3345685	3348071	-	FU	(I) General function prediction only	Molecular Function: protein binding (GO:0005515);; Molecular Function: GTP binding (GO:0005525);; Cellular Component: nucleus (GO:0005634);; Cellular Component: vacuolar membrane (GO:0005774);; Cellular Component: Golgi apparatus (GO:0005794);; Cellular Component: plasma membrane (GO:0005886);; Biological Process: protein folding (GO:0006457);; Biological Process: response to oxidative stress (GO…	RAB GTPase G3F isoform 1 [Theobroma cacao]	General function prediction only	K07897|1e-139|pop:POPTR_722063|hypothetical protein
Gh_D12G1858	D12	51203417	51208306	+	FM	(I) General function prediction only	Biological Process: nuclear-transcribed mRNA catabolic process (GO:0000956);; Biological Process: gene expression (GO:0010467);; Biological Process: RNA metabolic process (GO:0016070);; Molecular Function: transferase activity (GO:0016740);; Biological Process: regulation of cellular metabolic process (GO:0031323);; Biological Process: cellular macromolecule biosynthetic process (GO:0034645);; Bi…	putative UDP-N-acetylglucosamine--peptide N-acetylglucosaminyltransferase SEC -like protein [Gossypium arboreum]	General function prediction only	--
Gh_D12G1860	D12	51215379	51220712	+	FM	(I) General function prediction only	Molecular Function: nuclease activity (GO:0004518);; Cellular Component: nucleus (GO:0005634);; Biological Process: DNA repair (GO:0006281);; Cellular Component: chloroplast (GO:0009507);; Molecular Function: hydrolase activity (GO:0016787);; Biological Process: nucleic acid phosphodiester bond hydrolysis (GO:0090305);;	Exodeoxyribonuclease [Gossypium arboreum]	Replication, recombination and repair	--
Gh_D13G0279	D13	2720213	2720664	-	FL	(I) General function prediction only	--	Protein neuralized [Gossypium arboreum]	--	--
Gh_D13G0341	D13	3474333	3477755	-	FL	(I) General function prediction only	Molecular Function: protein kinase activity (GO:0004672);; Molecular Function: protein serine/threonine kinase activity (GO:0004674);; Molecular Function: protein binding (GO:0005515);; Molecular Function: ATP binding (GO:0005524);; Cellular Component: plasma membrane (GO:0005886);; Cellular Component: plasmodesma (GO:0009506);; Biological Process: response to cytokinin (GO:0009735);; Biological …	Roline-rich extensin-like receptor kinase 4 [Theobroma cacao]	--	--
Gh_D13G1424	D13	45100476	45100907	-	FU	(I) General function prediction only	--	Calcium-dependent lipid-binding family protein isoform 3, partial [Theobroma cacao]	--	--
Gh_D13G1428	D13	45188235	45189284	+	FU	(I) General function prediction only	Molecular Function: protein binding (GO:0005515);; Cellular Component: thylakoid (GO:0009579);; Biological Process: sterol catabolic process (GO:0016127);; Molecular Function: transferase activity (GO:0016740);; Biological Process: sterol esterification (GO:0034434);; Cellular Component: intracellular membrane-bounded organelle (GO:0043231);;	MBOAT family protein [Theobroma cacao]	--	--
Gh_D13G1454	D13	45470042	45472108	+	FU	(I) General function prediction only	--	Kinase superfamily protein isoform 1 [Theobroma cacao]	--	--
Gh_D13G1462	D13	45716548	45719213	+	FU	(I) General function prediction only	--	AT hook motif-containing protein, putative [Theobroma cacao]	--	--
Gh_D13G1469	D13	45780219	45783934	-	FU	(I) General function prediction only	--	Microtubule-associated TORTIFOLIA1 -like protein [Gossypium arboreum]	--	--
Gh_D13G1446	D13	45392847	45394614	+	FU	(J) Function unknown	--	putative membrane yuiD [Gossypium arboreum]	Function unknown	--
Gh_D13G1449	D13	45407824	45408033	+	FU	(J) Function unknown			Function unknown
